# Supplementary material for: A digital mask to safeguard patient privacy
Source: Nat Med. 2022 Sep 15;28(9):1883–92. doi: 10.1038/s41591-022-01966-1 (PMC9499857; doi:10.1038/s41591-022-01966-1)
Supplement: Supplementary file 4 — (1) The ophthalmologist’s diagnosis from the original videos, the ophthalmologist’s diagnosis from the DM-reconstructed videos and the normalized pixel error of the DM-reconstructed videos in relevant diagnosis comparisons of digital mask. (2) The questionnaire details of each patient in the empirical investigation of the DM. [file 41591_2022_1966_MOESM4_ESM.xlsx]

## Sheet: 1
Demographic				Ophthalmologist 1										Ophthalmologist 2										Ophthalmologist 3												Normalized pixel error
Disease	Patient ID1	Gender	Age	Diagnosis of reconstructed videos		Diagnosis of original videos		Diagnostic consistency		Diagnosis accuracy of reconstructed videos		Diagnosis accuracy of original videos		Diagnosis of reconstructed videos		Diagnosis of original videos		Diagnostic consistency		Diagnosis accuracy of reconstructed videos		Diagnosis accuracy of original videos		Diagnosis of reconstructed videos		Diagnosis of original videos		Diagnostic consistency		Diagnosis accuracy of reconstructed videos		Diagnosis accuracy of original videos		Ground truth		eyeball_mean	eyeball_max	eyelid_mean	eyelid_max
				OS	OD	OS	OD	OS	OD	OS	OD	OS	OD	OS	OD	OS	OD	OS	OD	OS	OD	OS	OD	OS	OD	OS	OD	OS	OD	OS	OD	OS	OD	OS	OD
TAO	1001	0	40	1	1	1	1	0	0	1	0	1	0	0	1	0	1	0	0	0	0	0	0	0	1	0	1	0	0	0	0	0	0	0	1	0.006088	0.02032	0.010712	0.035945
TAO	1002	0	33	1	1	1	1	0	0	0	0	0	0	1	1	1	1	0	0	0	0	0	0	1	1	1	1	0	0	0	0	0	0	1	1	0.007174	0.022334	0.015452	0.057377
TAO	1003	0	33	1	1	1	1	0	0	0	0	0	0	1	1	1	1	0	0	0	0	0	0	1	1	1	1	0	0	0	0	0	0	1	1	0.00962	0.034113	0.017996	0.100841
TAO	1004	1	61	1	1	1	1	0	0	0	0	0	0	1	1	1	1	0	0	0	0	0	0	1	1	1	1	0	0	0	0	0	0	1	1	0.005264	0.01766	0.010886	0.056476
TAO	1005	0	29	1	1	1	1	0	0	0	0	0	0	1	1	1	1	0	0	0	0	0	0	1	1	1	1	0	0	0	0	0	0	1	1	0.006353	0.024493	0.019442	0.06777
TAO	1006	0	40	1	1	1	1	0	0	0	0	0	0	1	1	1	1	0	0	0	0	0	0	1	1	1	1	0	0	0	0	0	0	1	1	0.006511	0.023741	0.012283	0.144637
TAO	1007	0	27	1	1	1	1	0	0	0	0	0	0	1	1	1	1	0	0	0	0	0	0	1	1	1	1	0	0	0	0	0	0	1	1	0.006833	0.030339	0.016032	0.049813
TAO	1008	0	41	0	1	0	1	0	0	-1	0	-1	0	0	0	0	0	0	0	-1	-1	-1	-1	0	0	0	0	0	0	-1	-1	-1	-1	1	1	0.005287	0.021397	0.013036	0.05317
TAO	1009	0	28	1	1	1	1	0	0	0	0	0	0	1	0	1	0	0	0	0	-1	0	-1	1	0	1	0	0	0	0	-1	0	-1	1	1	0.009504	0.033165	0.014412	0.147991
TAO	1010	0	19	1	1	1	1	0	0	0	0	0	0	0	1	0	1	0	0	-1	0	-1	0	0	1	0	1	0	0	-1	0	-1	0	1	1	0.034623	0.459553	0.0156	0.348819
TAO	1011	0	19	1	1	1	1	0	0	0	1	0	1	1	0	1	0	0	0	0	0	0	0	1	0	1	0	0	0	0	0	0	0	1	0	0.007263	0.073587	0.010437	0.199105
TAO	1012	0	32	1	1	1	1	0	0	1	0	1	0	0	1	0	1	0	0	0	0	0	0	0	1	0	1	0	0	0	0	0	0	0	1	0.006652	0.256375	0.013627	0.261808
TAO	1013	1	58	1	1	1	1	0	0	0	0	0	0	1	1	1	1	0	0	0	0	0	0	1	1	1	1	0	0	0	0	0	0	1	1	0.028812	0.183926	0.012967	0.330393
TAO	1014	0	53	1	1	1	1	0	0	0	0	0	0	0	1	0	1	0	0	-1	0	-1	0	0	1	0	1	0	0	-1	0	-1	0	1	1	0.007306	0.017569	0.01185	0.037776
TAO	1015	1	24	1	0	1	0	0	0	0	-1	0	-1	1	0	1	0	0	0	0	-1	0	-1	1	0	1	0	0	0	0	-1	0	-1	1	1	0.006347	0.129229	0.012623	0.215739
TAO	1016	0	41	1	1	1	1	0	0	0	1	0	1	1	1	1	1	0	0	0	1	0	1	1	1	1	1	0	0	0	1	0	1	1	0	0.009719	0.040099	0.013166	0.051216
TAO	1017	0	61	1	1	1	1	0	0	0	0	0	0	1	0	1	0	0	0	0	-1	0	-1	1	0	1	0	0	0	0	-1	0	-1	1	1	0.008617	0.254476	0.016204	0.171039
TAO	1018	1	45	1	1	1	1	0	0	0	0	0	0	1	1	1	1	0	0	0	0	0	0	1	1	1	1	0	0	0	0	0	0	1	1	0.005245	0.015554	0.017208	0.05136
TAO	1019	1	38	0	1	0	1	0	0	-1	0	-1	0	0	1	0	1	0	0	-1	0	-1	0	0	1	0	1	0	0	-1	0	-1	0	1	1	0.00895	0.040609	0.015428	0.05185
TAO	1020	0	20	1	1	1	1	0	0	0	0	0	0	0	1	0	1	0	0	-1	0	-1	0	0	1	0	1	0	0	-1	0	-1	0	1	1	0.008084	0.024306	0.014001	0.101174
TAO	1021	1	56	1	1	1	1	0	0	0	1	0	1	1	1	1	1	0	0	0	1	0	1	1	1	1	1	0	0	0	1	0	1	1	0	0.004728	0.019083	0.009736	0.050296
TAO	1022	1	45	1	1	1	1	0	0	0	0	0	0	1	0	1	0	0	0	0	-1	0	-1	1	0	1	0	0	0	0	-1	0	-1	1	1	0.007089	0.026756	0.010616	0.199433
TAO	1023	0	58	1	1	1	1	0	0	0	0	0	0	0	1	0	1	0	0	-1	0	-1	0	0	1	0	1	0	0	-1	0	-1	0	1	1	0.007623	0.0341	0.008992	0.135102
TAO	1024	0	29	1	1	1	1	0	0	0	0	0	0	0	1	1	1	-1	0	-1	0	0	0	0	1	1	1	-1	0	-1	0	0	0	1	1	0.009136	0.032208	0.015015	0.189229
TAO	1025	0	58	1	0	1	0	0	0	0	-1	0	-1	1	0	1	0	0	0	0	-1	0	-1	1	0	1	0	0	0	0	-1	0	-1	1	1	0.007365	0.023183	0.011696	0.101458
TAO	1026	0	38	1	1	1	1	0	0	0	0	0	0	1	0	1	0	0	0	0	-1	0	-1	1	0	1	0	0	0	0	-1	0	-1	1	1	0.005752	0.034676	0.011671	0.049026
TAO	1027	0	31	1	1	1	1	0	0	0	0	0	0	1	1	1	1	0	0	0	0	0	0	1	1	1	1	0	0	0	0	0	0	1	1	0.029803	0.330101	0.012442	0.131642
TAO	1028	1	43	0	1	1	1	-1	0	-1	0	0	0	0	1	1	1	-1	0	-1	0	0	0	0	1	1	1	-1	0	-1	0	0	0	1	1	0.004685	0.20332	0.014892	0.182951
TAO	1029	0	41	0	0	0	0	0	0	0	-1	0	-1	0	1	0	1	0	0	0	0	0	0	0	1	0	1	0	0	0	0	0	0	0	1	0.006133	0.023252	0.015301	0.059528
TAO	1030	1	31	1	0	1	0	0	0	0	-1	0	-1	1	0	1	1	0	-1	0	-1	0	0	1	0	1	1	0	-1	0	-1	0	0	1	1	0.007759	0.029176	0.019657	0.086812
TAO	1031	1	56	1	1	1	1	0	0	0	0	0	0	1	1	1	1	0	0	0	0	0	0	1	1	1	1	0	0	0	0	0	0	1	1	0.00557	0.304943	0.017728	0.399051
TAO	1032	1	30	1	1	1	1	0	0	0	0	0	0	1	1	1	1	0	0	0	0	0	0	1	1	1	1	0	0	0	0	0	0	1	1	0.005637	0.033477	0.019238	0.234718
TAO	1033	0	38	1	1	1	1	0	0	0	0	0	0	1	1	1	1	0	0	0	0	0	0	1	1	1	1	0	0	0	0	0	0	1	1	0.006406	0.021598	0.021207	0.116228
TAO	1034	0	20	1	0	1	0	0	0	0	-1	0	-1	1	0	1	0	0	0	0	-1	0	-1	1	0	1	0	0	0	0	-1	0	-1	1	1	0.005889	0.04914	0.022235	0.638596
TAO	1035	0	26	1	0	1	0	0	0	0	-1	0	-1	1	0	1	0	0	0	0	-1	0	-1	1	0	1	0	0	0	0	-1	0	-1	1	1	0.005189	0.025273	0.019919	0.106547
TAO	1036	0	25	0	0	0	0	0	0	-1	-1	-1	-1	1	1	1	1	0	0	0	0	0	0	1	1	1	1	0	0	0	0	0	0	1	1	0.00589	0.048367	0.022966	0.126999
TAO	1037	0	21	1	1	1	1	0	0	0	0	0	0	1	1	1	1	0	0	0	0	0	0	1	1	1	1	0	0	0	0	0	0	1	1	0.008532	0.036898	0.020412	0.107236
TAO	1038	0	41	1	0	1	0	0	0	0	-1	0	-1	1	1	1	1	0	0	0	0	0	0	1	1	1	1	0	0	0	0	0	0	1	1	0.056977	1.66849	0.025003	3.6631
TAO	1039	1	49	1	1	1	1	0	0	0	0	0	0	1	1	1	1	0	0	0	0	0	0	1	1	1	1	0	0	0	0	0	0	1	1	0.027325	0.618854	0.019339	0.584688
TAO	1040	1	46	0	0	0	0	0	0	0	0	0	0	0	0	0	0	0	0	0	0	0	0	0	0	0	0	0	0	0	0	0	0	0	0	0.038545	0.402718	0.026978	0.489405
TAO	1041	0	27	0	0	0	0	0	0	-1	0	-1	0	1	0	1	1	0	-1	0	0	0	1	1	0	1	1	0	-1	0	0	0	1	1	0	0.007091	0.060525	0.014466	0.236562
TAO	1042	1	36	1	1	1	1	0	0	0	0	0	0	1	1	1	1	0	0	0	0	0	0	1	0	1	0	0	0	0	-1	0	-1	1	1	0.005341	0.02006	0.016481	0.070178
TAO	1043	0	32	0	1	0	1	0	0	-1	0	-1	0	0	1	0	1	0	0	-1	0	-1	0	0	1	0	1	0	0	-1	0	-1	0	1	1	0.007205	0.016392	0.017568	0.067138
TAO	1044	0	46	1	1	1	1	0	0	0	0	0	0	1	1	1	1	0	0	0	0	0	0	1	1	1	1	0	0	0	0	0	0	1	1	0.007014	0.026402	0.015413	0.07347
TAO	1045	1	54	0	0	0	0	0	0	-1	-1	-1	-1	1	1	1	1	0	0	0	0	0	0	1	1	1	1	0	0	0	0	0	0	1	1	0.006596	0.045528	0.023913	0.08521
TAO	1046	1	55	0	0	0	0	0	0	-1	-1	-1	-1	1	1	1	1	0	0	0	0	0	0	1	1	1	1	0	0	0	0	0	0	1	1	0.004838	0.036937	0.012721	0.059701
TAO	1047	0	51	1	1	1	1	0	0	0	0	0	0	0	1	1	1	-1	0	-1	0	0	0	0	1	1	1	-1	0	-1	0	0	0	1	1	0.006087	0.023352	0.021194	0.084089
TAO	1048	0	40	0	1	0	1	0	0	-1	0	-1	0	0	1	0	1	0	0	-1	0	-1	0	0	1	0	1	0	0	-1	0	-1	0	1	1	0.005045	0.040732	0.018481	0.130909
TAO	1049	0	28	0	1	0	1	0	0	-1	0	-1	0	0	1	0	1	0	0	-1	0	-1	0	0	1	0	1	0	0	-1	0	-1	0	1	1	0.024642	0.252692	0.018862	0.20604
TAO	1050	0	51	1	1	1	1	0	0	0	0	0	0	1	1	1	1	0	0	0	0	0	0	1	1	1	1	0	0	0	0	0	0	1	1	0.005453	0.024834	0.019502	0.062639
TAO	1051	0	25	1	1	1	1	0	0	0	0	0	0	1	1	1	1	0	0	0	0	0	0	1	1	1	1	0	0	0	0	0	0	1	1	0.005806	0.02374	0.021267	0.089885
TAO	1052	0	49	1	0	1	0	0	0	0	-1	0	-1	1	0	1	0	0	0	0	-1	0	-1	1	0	1	0	0	0	0	-1	0	-1	1	1	0.007264	0.03427	0.02216	0.075792
TAO	1053	0	55	1	1	1	1	0	0	0	0	0	0	1	1	1	1	0	0	0	0	0	0	1	1	1	1	0	0	0	0	0	0	1	1	0.005843	0.023998	0.019805	0.118401
TAO	1054	0	31	0	1	0	1	0	0	-1	0	-1	0	0	1	0	1	0	0	-1	0	-1	0	0	1	0	1	0	0	-1	0	-1	0	1	1	0.007172	0.045134	0.021367	0.122004
TAO	1055	0	34	1	1	1	1	0	0	0	0	0	0	1	1	1	1	0	0	0	0	0	0	1	1	1	1	0	0	0	0	0	0	1	1	0.005094	0.020198	0.018707	0.088751
TAO	1056	0	51	0	1	0	1	0	0	-1	0	-1	0	0	1	0	1	0	0	-1	0	-1	0	0	1	0	1	0	0	-1	0	-1	0	1	1	0.006881	0.038643	0.011161	0.044027
TAO	1057	0	43	1	0	1	0	0	0	0	0	0	0	1	0	1	0	0	0	0	0	0	0	1	0	1	0	0	0	0	0	0	0	1	0	0.006195	0.015601	0.009998	0.111363
TAO	1058	0	29	1	0	1	0	0	0	0	-1	0	-1	1	0	1	0	0	0	0	-1	0	-1	1	0	1	0	0	0	0	-1	0	-1	1	1	0.008427	0.030274	0.013496	0.055421
TAO	1059	1	47	1	1	1	1	0	0	0	0	0	0	1	1	0	1	1	0	0	0	-1	0	0	1	0	1	0	0	-1	0	-1	0	1	1	0.008466	0.02914	0.013491	0.112094
TAO	1060	1	29	0	0	0	0	0	0	0	0	0	0	1	1	1	1	0	0	1	1	1	1	0	1	0	1	0	0	0	1	0	1	0	0	0.005328	0.01916	0.009061	0.032367
TAO	1061	0	27	0	0	0	0	0	0	0	0	0	0	0	0	0	0	0	0	0	0	0	0	0	0	0	0	0	0	0	0	0	0	0	0	0.009938	0.033868	0.018607	0.211589
TAO	1062	0	45	0	0	0	0	0	0	0	0	0	0	0	0	0	0	0	0	0	0	0	0	0	0	0	0	0	0	0	0	0	0	0	0	0.005265	0.029489	0.011982	0.064065
TAO	1063	1	26	0	0	0	0	0	0	0	0	0	0	0	0	0	0	0	0	0	0	0	0	0	0	0	0	0	0	0	0	0	0	0	0	0.005437	0.028942	0.013753	0.049046
TAO	1064	0	28	0	1	0	0	0	1	0	1	0	0	0	1	0	0	0	1	0	1	0	0	0	1	0	0	0	1	0	1	0	0	0	0	0.004794	0.024129	0.013197	0.083727
TAO	1065	0	44	0	0	0	0	0	0	0	0	0	0	0	0	0	0	0	0	0	0	0	0	0	0	0	0	0	0	0	0	0	0	0	0	0.004846	0.027007	0.016902	0.068973
TAO	1066	0	48	0	0	0	0	0	0	0	0	0	0	0	0	0	0	0	0	0	0	0	0	0	0	0	0	0	0	0	0	0	0	0	0	0.006628	0.027979	0.020338	0.089175
TAO	1067	1	57	0	0	0	0	0	0	0	0	0	0	0	0	0	0	0	0	0	0	0	0	0	0	0	0	0	0	0	0	0	0	0	0	0.004415	0.018488	0.013349	0.071404
TAO	1068	0	33	0	0	0	0	0	0	0	0	0	0	0	0	0	0	0	0	0	0	0	0	0	0	0	0	0	0	0	0	0	0	0	0	0.007429	0.034692	0.012875	0.068427
TAO	1069	0	49	0	0	0	0	0	0	0	0	0	0	1	1	1	1	0	0	1	1	1	1	0	0	1	0	-1	0	0	0	1	0	0	0	0.007361	0.027442	0.016345	0.105959
TAO	1070	1	29	0	0	0	0	0	0	0	0	0	0	0	0	0	0	0	0	0	0	0	0					0	0	0	0	0	0	0	0	0.016305	0.551658	0.024555	0.319414
TAO	1071	0	37	0	0	0	0	0	0	0	0	0	0	0	0	0	0	0	0	0	0	0	0	0	0	0	0	0	0	0	0	0	0	0	0	0.005007	0.028522	0.016331	0.084719
TAO	1072	0	28	0	0	0	0	0	0	0	0	0	0	0	0	0	0	0	0	0	0	0	0	0	0	0	0	0	0	0	0	0	0	0	0	0.009203	0.020438	0.017581	0.054897
TAO	1073	0	36	0	0	0	0	0	0	0	0	0	0	0	0	0	0	0	0	0	0	0	0	0	0	0	0	0	0	0	0	0	0	0	0	0.006536	0.047306	0.016641	0.090266
TAO	1074	0	47	0	0	0	0	0	0	0	0	0	0	0	1	0	0	0	1	0	1	0	0	0	1	0	0	0	1	0	1	0	0	0	0	0.004312	0.021322	0.013987	0.093294
TAO	1075	0	32	0	0	0	0	0	0	0	0	0	0	0	0	0	0	0	0	0	0	0	0	0	0	0	0	0	0	0	0	0	0	0	0	0.005902	0.026758	0.015814	0.057928
TAO	1076	0	26	0	0	0	0	0	0	0	0	0	0	0	0	0	0	0	0	0	0	0	0	0	0	0	0	0	0	0	0	0	0	0	0	0.005611	0.041062	0.01392	0.112994
TAO	1077	0	28	0	0	0	0	0	0	0	0	0	0	0	0	0	0	0	0	0	0	0	0	0	0	0	0	0	0	0	0	0	0	0	0	0.006866	0.026129	0.012921	0.094976
TAO	1078	1	27	0	0	0	0	0	0	0	0	0	0	1	1	1	1	0	0	1	1	1	1	0	0	0	0	0	0	0	0	0	0	0	0	0.006173	0.039014	0.015273	0.079993
TAO	1079	0	28	0	1	0	0	0	1	0	1	0	0	0	1	0	0	0	1	0	1	0	0	0	1	0	0	0	1	0	1	0	0	0	0	0.005598	0.02586	0.013493	0.052511
TAO	1080	1	29	0	0	0	0	0	0	0	0	0	0	0	0	0	0	0	0	0	0	0	0	0	0	0	0	0	0	0	0	0	0	0	0	0.005713	0.022514	0.013249	0.046957
TAO	1081	0	45	0	0	0	0	0	0	0	0	0	0	0	0	0	0	0	0	0	0	0	0	0	0	0	0	0	0	0	0	0	0	0	0	0.0049	0.030112	0.013433	0.07224
TAO	1082	0	30	0	0	0	0	0	0	0	0	0	0	0	0	0	0	0	0	0	0	0	0	0	0	0	0	0	0	0	0	0	0	0	0	0.003905	0.023756	0.012091	0.069063
TAO	1083	0	55	0	0	0	0	0	0	0	0	0	0	0	0	0	0	0	0	0	0	0	0	0	0	0	0	0	0	0	0	0	0	0	0	0.003654	0.011074	0.011224	0.043378
TAO	1084	0	51	0	0	0	0	0	0	0	0	0	0	0	0	0	0	0	0	0	0	0	0	0	0	0	0	0	0	0	0	0	0	0	0	0.005017	0.026057	0.010886	0.066452
TAO	1085	0	52	0	0	0	0	0	0	0	0	0	0	1	1	1	1	0	0	1	1	1	1	0	1	0	0	0	1	0	1	0	0	0	0	0.007052	0.028424	0.012469	0.072845
TAO	1086	0	37	0	1	0	1	0	0	0	1	0	1	0	0	0	0	0	0	0	0	0	0	0	0	0	0	0	0	0	0	0	0	0	0	0.004566	0.015167	0.014573	0.041038
TAO	1087	0	44	0	0	0	0	0	0	0	0	0	0	0	0	0	0	0	0	0	0	0	0	0	0	0	0	0	0	0	0	0	0	0	0	0.009098	0.022466	0.010978	0.102517
TAO	1088	0	31	0	0	0	0	0	0	0	0	0	0	0	0	0	0	0	0	0	0	0	0	0	0	0	0	0	0	0	0	0	0	0	0	0.005215	0.023429	0.011673	0.052041
TAO	1089	0	34	0	1	0	1	0	0	0	0	0	0	1	1	1	1	0	0	1	0	1	0	1	1	1	1	0	0	1	0	1	0	0	1	0.005821	0.03012	0.013921	0.047701
TAO	1090	0	50	1	0	1	0	0	0	0	-1	0	-1	1	1	1	1	0	0	0	0	0	0	1	1	1	1	0	0	0	0	0	0	1	1	0.006826	0.029606	0.012938	0.052518
TAO	1091	0	48	1	0	1	0	0	0	0	-1	0	-1	1	0	1	0	0	0	0	-1	0	-1	1	0	1	0	0	0	0	-1	0	-1	1	1	0.005905	0.02411	0.012503	0.117589
TAO	1092	0	29	1	1	1	1	0	0	0	0	0	0	0	1	1	1	-1	0	-1	0	0	0	0	1	1	1	-1	0	-1	0	0	0	1	1	0.00568	0.026819	0.011235	0.055696
TAO	1093	0	48	1	1	1	1	0	0	0	0	0	0	1	0	1	1	0	-1	0	-1	0	0	1	0	1	1	0	-1	0	-1	0	0	1	1	0.008192	0.027409	0.011535	0.042638
TAO	1094	0	19	1	1	1	1	0	0	0	0	0	0	1	1	1	1	0	0	0	0	0	0	1	1	1	1	0	0	0	0	0	0	1	1	0.006419	0.034471	0.012002	0.046661
TAO	1095	0	31	1	1	1	1	0	0	0	0	0	0	1	0	1	0	0	0	0	-1	0	-1	1	0	1	0	0	0	0	-1	0	-1	1	1	0.006591	0.023787	0.014926	0.056611
TAO	1096	0	23	1	1	1	1	0	0	0	0	0	0	1	0	1	1	0	-1	0	-1	0	0	1	0	1	1	0	-1	0	-1	0	0	1	1	0.005461	0.025451	0.010819	0.078892
TAO	1097	0	32	1	1	1	1	0	0	0	0	0	0	0	1	1	0	-1	1	-1	0	0	-1	0	1	1	0	-1	1	-1	0	0	-1	1	1	0.004132	0.01732	0.010229	0.033613
TAO	1098	0	56	1	1	1	1	0	0	0	1	0	1	1	1	1	1	0	0	0	1	0	1	1	1	1	1	0	0	0	1	0	1	1	0	0.006288	0.025219	0.013176	0.050116
TAO	1099	1	39	1	1	1	1	0	0	0	1	0	1	1	0	1	1	0	-1	0	0	0	1	1	0	1	1	0	-1	0	0	0	1	1	0	0.005929	0.027571	0.01499	0.231163
TAO	1100	0	37	1	1	1	1	0	0	0	0	0	0	1	1	1	1	0	0	0	0	0	0	1	1	1	1	0	0	0	0	0	0	1	1	0.008883	0.026473	0.013945	0.11966
TAO	1101	0	37	1	1	1	1	0	0	0	0	0	0	1	1	1	1	0	0	0	0	0	0	1	1	1	1	0	0	0	0	0	0	1	1	0.009308	0.024175	0.014333	0.066936
TAO	1102	1	30	0	1	0	1	0	0	0	0	0	0	0	1	0	1	0	0	0	0	0	0	0	1	0	1	0	0	0	0	0	0	0	1	0.006089	0.026964	0.011371	0.053206
Strabismus	2001	0	4	1	1	1	1	0	0	0	0	0	0	0	0	1	0	-1	0	-1	-1	0	-1	0	0	1	0	-1	0	-1	-1	0	-1	1	1	0.007363	0.04153	0.007826	0.062117
Strabismus	2002	1	5	0	0	0	0	0	0	0	0	0	0	0	0	0	0	0	0	0	0	0	0	0	0	0	0	0	0	0	0	0	0	0	0	0.007197	0.035296	0.007973	0.10766
Strabismus	2003	0	6	0	0	0	0	0	0	0	0	0	0	0	0	0	0	0	0	0	0	0	0	0	0	0	0	0	0	0	0	0	0	0	0	0.005735	0.044438	0.00721	0.081041
Strabismus	2004	1	11	1	1	1	1	0	0	0	0	0	0	1	1	1	1	0	0	0	0	0	0	1	1	1	1	0	0	0	0	0	0	1	1	0.010567	0.043588	0.006288	0.071008
Strabismus	2005	1	6	1	1	1	1	0	0	0	0	0	0	1	1	1	1	0	0	0	0	0	0	1	1	1	1	0	0	0	0	0	0	1	1	0.011214	0.039221	0.007846	0.173624
Strabismus	2006	1	7	0	0	0	0	0	0	0	0	0	0	0	0	0	0	0	0	0	0	0	0	0	0	0	0	0	0	0	0	0	0	0	0	0.018026	0.916888	0.017646	2.69986
Strabismus	2007	1	5	1	1	0	0	1	1	1	1	0	0	1	0	1	0	0	0	1	0	1	0	1	0	1	0	0	0	1	0	1	0	0	0	0.006989	0.060625	0.009875	0.283439
Strabismus	2008	0	3	1	1	1	1	0	0	0	0	0	0	1	1	1	1	0	0	0	0	0	0	1	1	1	1	0	0	0	0	0	0	1	1	0.009446	0.058638	0.018799	0.123309
Strabismus	2009	1	23	0	0	0	0	0	0	0	0	0	0	0	0	0	0	0	0	0	0	0	0	0	0	0	0	0	0	0	0	0	0	0	0	0.011039	0.022671	0.010123	0.11993
Strabismus	2010	1	24	1	1	1	1	0	0	0	0	0	0	0	0	0	0	0	0	-1	-1	-1	-1	0	0	0	0	0	0	-1	-1	-1	-1	1	1	0.004929	0.036707	0.012133	0.136813
Strabismus	2011	1	5	1	1	1	1	0	0	0	0	0	0	1	1	1	1	0	0	0	0	0	0	1	1	1	1	0	0	0	0	0	0	1	1	0.008218	0.07839	0.015151	0.129773
Strabismus	2012	1	13	1	1	1	1	0	0	0	0	0	0	1	1	1	1	0	0	0	0	0	0	1	1	1	1	0	0	0	0	0	0	1	1	0.005293	0.121208	0.010694	0.539505
Strabismus	2013	0	31	1	1	1	1	0	0	0	0	0	0	1	1	1	1	0	0	0	0	0	0	1	1	1	1	0	0	0	0	0	0	1	1	0.004328	0.025027	0.010352	0.100956
Strabismus	2014	1	4	1	1	1	1	0	0	0	0	0	0	1	1	1	1	0	0	0	0	0	0	1	0	1	1	0	-1	0	-1	0	0	1	1	0.009996	0.042194	0.015321	0.106924
Strabismus	2015	1	12	1	1	1	1	0	0	0	0	0	0	1	1	1	1	0	0	0	0	0	0	1	1	1	1	0	0	0	0	0	0	1	1	0.005291	0.021626	0.010156	0.094196
Strabismus	2016	0	4	1	1	1	1	0	0	0	0	0	0	1	1	1	1	0	0	0	0	0	0	1	1	1	1	0	0	0	0	0	0	1	1	0.008611	0.124023	0.015151	0.313715
Strabismus	2017	0	4	0	0	0	0	0	0	0	0	0	0	0	1	1	1	-1	0	0	1	1	1	0	1	1	1	-1	0	0	1	1	1	0	0	0.007441	0.158117	0.0125	0.403219
Strabismus	2018	0	9	0	0	0	0	0	0	0	0	0	0	0	0	0	0	0	0	0	0	0	0	0	0	0	0	0	0	0	0	0	0	0	0	0.010961	0.044017	0.009375	0.081477
Strabismus	2019	0	6	0	0	0	0	0	0	0	0	0	0	1	1	1	1	0	0	1	1	1	1	1	1	1	1	0	0	1	1	1	1	0	0	0.011333	0.098527	0.017581	0.093688
Strabismus	2020	0	12	1	1	1	1	0	0	0	0	0	0	1	1	1	1	0	0	0	0	0	0	1	1	1	1	0	0	0	0	0	0	1	1	0.006652	0.031341	0.00942	0.109656
Strabismus	2021	1	12	1	1	1	1	0	0	0	0	0	0	1	1	1	1	0	0	0	0	0	0	1	1	1	1	0	0	0	0	0	0	1	1	0.006899	0.034652	0.009026	0.088809
Strabismus	2022	1	5	1	1	1	1	0	0	0	0	0	0	0	1	1	1	-1	0	-1	0	0	0	0	1	1	1	-1	0	-1	0	0	0	1	1	0.008753	0.019911	0.012043	0.056202
Strabismus	2023	0	8	0	0	1	1	-1	-1	-1	-1	0	0	0	0	1	1	-1	-1	-1	-1	0	0	0	0	0	0	0	0	-1	-1	-1	-1	1	1	0.008741	0.043781	0.008819	0.090893
Strabismus	2024	1	8	0	0	0	0	0	0	-1	-1	-1	-1	0	0	0	0	0	0	-1	-1	-1	-1	0	0	0	0	0	0	-1	-1	-1	-1	1	1	0.004623	0.036552	0.011426	0.101986
Strabismus	2025	1	7	1	1	1	1	0	0	0	0	0	0	1	1	1	1	0	0	0	0	0	0	1	1	1	1	0	0	0	0	0	0	1	1	0.008271	0.046189	0.009882	0.092506
Strabismus	2026	0	23	1	1	1	1	0	0	0	0	0	0	1	1	1	1	0	0	0	0	0	0	1	1	1	1	0	0	0	0	0	0	1	1	0.004378	0.038706	0.009173	0.095098
Strabismus	2027	1	4	1	1	1	1	0	0	0	0	0	0	1	1	1	1	0	0	0	0	0	0	1	1	1	1	0	0	0	0	0	0	1	1	0.006444	0.134719	0.013128	0.170914
Strabismus	2028	1	27	1	1	1	1	0	0	1	1	1	1	0	0	0	0	0	0	0	0	0	0	0	0	0	0	0	0	0	0	0	0	0	0	0.00346	0.055157	0.007355	0.085933
Strabismus	2029	1	5	0	0	0	0	0	0	0	0	0	0	1	1	1	1	0	0	1	1	1	1	1	1	1	1	0	0	1	1	1	1	0	0	0.010212	0.198201	0.011822	0.110442
Strabismus	2030	1	3	1	1	1	1	0	0	0	0	0	0	1	1	1	1	0	0	0	0	0	0	1	1	1	1	0	0	0	0	0	0	1	1	0.008933	0.049523	0.016663	0.078049
Strabismus	2031	1	4	1	1	1	1	0	0	0	0	0	0	1	1	1	1	0	0	0	0	0	0	1	1	1	1	0	0	0	0	0	0	1	1	0.004913	0.02409	0.011819	0.054652
Strabismus	2032	1	12	0	0	0	0	0	0	0	0	0	0	1	1	0	0	1	1	1	1	0	0	1	1	0	0	1	1	1	1	0	0	0	0	0.005759	0.041724	0.009512	0.089855
Strabismus	2033	0	6	1	1	1	1	0	0	0	0	0	0	1	1	1	1	0	0	0	0	0	0	1	1	1	1	0	0	0	0	0	0	1	1	0.00681	0.075505	0.010216	0.103212
Strabismus	2034	0	25	1	1	1	1	0	0	0	0	0	0	1	1	0	1	1	0	0	0	-1	0	1	1	0	1	1	0	0	0	-1	0	1	1	0.0095	0.020931	0.011121	0.135852
Strabismus	2035	1	7	1	1	1	1	0	0	0	0	0	0	0	0	0	0	0	0	-1	-1	-1	-1	0	0	0	0	0	0	-1	-1	-1	-1	1	1	0.005918	0.047925	0.012322	0.097983
Strabismus	2036	0	13	0	0	0	0	0	0	0	0	0	0	0	0	1	1	-1	-1	0	0	1	1	0	0	1	1	-1	-1	0	0	1	1	0	0	0.005295	0.029172	0.00986	0.08677
Strabismus	2037	0	6	1	1	1	1	0	0	0	0	0	0	1	1	1	1	0	0	0	0	0	0	1	1	1	1	0	0	0	0	0	0	1	1	0.009426	0.032048	0.011322	0.100818
Strabismus	2038	0	12	1	1	1	1	0	0	0	0	0	0	1	1	1	1	0	0	0	0	0	0	1	1	1	1	0	0	0	0	0	0	1	1	0.010519	0.043002	0.014134	0.215033
Strabismus	2039	1	24	1	1	1	1	0	0	0	0	0	0	1	1	1	1	0	0	0	0	0	0	1	1	1	1	0	0	0	0	0	0	1	1	0.004019	0.046373	0.010406	0.084883
Strabismus	2040	1	7	1	1	1	1	0	0	0	0	0	0	1	1	1	1	0	0	0	0	0	0	1	1	1	1	0	0	0	0	0	0	1	1	0.011144	0.042716	0.011535	0.136171
Strabismus	2041	0	6	1	1	1	1	0	0	0	0	0	0	1	1	1	1	0	0	0	0	0	0	0	1	0	1	0	0	-1	0	-1	0	1	1	0.011824	0.039287	0.014179	0.113386
Strabismus	2042	0	19	1	1	1	1	0	0	0	0	0	0	1	1	1	1	0	0	0	0	0	0	1	1	1	1	0	0	0	0	0	0	1	1	0.007306	0.041311	0.012789	0.120535
Strabismus	2043	0	18	1	1	1	1	0	0	0	0	0	0	1	1	1	1	0	0	0	0	0	0	1	1	1	1	0	0	0	0	0	0	1	1	0.029253	0.231834	0.009601	0.079216
Strabismus	2044	1	36	1	1	1	1	0	0	0	0	0	0	1	1	1	1	0	0	0	0	0	0	1	1	1	1	0	0	0	0	0	0	1	1	0.005118	0.038002	0.010443	0.104358
Strabismus	2045	0	7	1	1	1	1	0	0	0	0	0	0	1	1	1	1	0	0	0	0	0	0	1	1	1	1	0	0	0	0	0	0	1	1	0.007288	0.026993	0.016055	0.085468
Strabismus	2046	1	5	1	1	1	1	0	0	0	0	0	0	1	1	1	1	0	0	0	0	0	0	1	1	1	1	0	0	0	0	0	0	1	1	0.006611	0.027634	0.013517	0.08844
Strabismus	2047	0	6	1	1	1	1	0	0	0	0	0	0	1	1	1	1	0	0	0	0	0	0	1	1	1	1	0	0	0	0	0	0	1	1	0.004331	0.029565	0.010097	0.08454
Strabismus	2048	1	32	1	1	1	1	0	0	0	0	0	0	0	1	0	1	0	0	-1	0	-1	0	0	1	0	1	0	0	-1	0	-1	0	1	1	0.006928	0.030933	0.011806	0.130688
Strabismus	2049	1	12	1	1	1	1	0	0	0	0	0	0	1	1	1	1	0	0	0	0	0	0	1	1	1	1	0	0	0	0	0	0	1	1	0.006978	0.039303	0.009705	0.099164
Strabismus	2050	0	13	1	1	1	1	0	0	0	0	0	0	1	1	1	1	0	0	0	0	0	0	1	1	1	1	0	0	0	0	0	0	1	1	0.006806	0.033242	0.011427	0.060865
Strabismus	2051	0	19	1	1	1	1	0	0	0	0	0	0	1	1	1	1	0	0	0	0	0	0	1	1	1	1	0	0	0	0	0	0	1	1	0.007026	0.030942	0.009704	0.077308
Strabismus	2052	1	4	1	1	1	1	0	0	0	0	0	0	1	1	1	1	0	0	0	0	0	0	1	1	1	1	0	0	0	0	0	0	1	1	0.012299	0.044971	0.014732	0.095299
Strabismus	2053	0	7	1	1	1	1	0	0	0	0	0	0	1	1	0	0	1	1	0	0	-1	-1	1	1	1	1	0	0	0	0	0	0	1	1	0.00711	0.05342	0.019158	0.198778
Strabismus	2054	0	7	1	1	1	1	0	0	1	1	1	1	0	1	1	1	-1	0	0	1	1	1	1	1	1	1	0	0	1	1	1	1	0	0	0.006061	0.063551	0.013061	0.131368
Strabismus	2055	1	24	1	1	1	1	0	0	0	0	0	0	1	1	1	1	0	0	0	0	0	0	1	1	1	1	0	0	0	0	0	0	1	1	0.005176	0.040886	0.009346	0.101831
Strabismus	2056	1	4	1	1	1	1	0	0	0	0	0	0	1	1	1	1	0	0	0	0	0	0	1	1	1	1	0	0	0	0	0	0	1	1	0.011382	0.057539	0.014912	0.108604
Strabismus	2057	0	5	1	1	1	1	0	0	0	0	0	0	0	1	0	1	0	0	-1	0	-1	0	0	1	0	1	0	0	-1	0	-1	0	1	1	0.010243	0.07945	0.021166	0.208796
Strabismus	2058	0	8	1	1	1	1	0	0	0	0	0	0	1	1	1	1	0	0	0	0	0	0	1	1	1	1	0	0	0	0	0	0	1	1	0.004957	0.033513	0.013762	0.078571
Strabismus	2059	0	6	0	0	0	0	0	0	0	0	0	0	0	0	0	0	0	0	0	0	0	0	0	0	0	0	0	0	0	0	0	0	0	0	0.005626	0.037168	0.009803	0.086047
Strabismus	2060	1	4	1	1	1	1	0	0	0	0	0	0	1	1	1	1	0	0	0	0	0	0	1	1	1	1	0	0	0	0	0	0	1	1	0.010887	0.066011	0.019903	0.126888
Strabismus	2061	0	8	1	1	1	1	0	0	0	0	0	0	1	1	1	1	0	0	0	0	0	0	1	1	1	1	0	0	0	0	0	0	1	1	0.043881	1.16065	0.06155	3.18207
Strabismus	2062	0	4	1	1	1	1	0	0	0	0	0	0	1	1	1	1	0	0	0	0	0	0	1	1	1	1	0	0	0	0	0	0	1	1	0.008532	0.045041	0.011569	0.100779
Strabismus	2063	0	3	1	1	1	1	0	0	0	0	0	0	1	1	1	1	0	0	0	0	0	0	1	1	1	1	0	0	0	0	0	0	1	1	0.00712	0.065765	0.011052	0.119953
Strabismus	2064	1	6	0	0	0	0	0	0	0	0	0	0	0	0	0	0	0	0	0	0	0	0	0	0	0	0	0	0	0	0	0	0	0	0	0.014757	0.050818	0.016621	0.134225
Strabismus	2065	0	8	1	1	1	1	0	0	0	0	0	0	1	1	1	1	0	0	0	0	0	0	1	1	1	1	0	0	0	0	0	0	1	1	0.009468	0.034373	0.0159	0.133509
Strabismus	2066	1	11	0	0	0	0	0	0	-1	-1	-1	-1	0	0	0	0	0	0	-1	-1	-1	-1	0	0	0	0	0	0	-1	-1	-1	-1	1	1	0.005978	0.042043	0.009818	0.078641
Strabismus	2067	1	10	1	1	1	1	0	0	0	0	0	0	1	1	1	1	0	0	0	0	0	0	1	1	1	1	0	0	0	0	0	0	1	1	0.009739	0.029407	0.014604	0.093292
Strabismus	2068	1	3	0	0	0	0	0	0	0	0	0	0	0	0	0	0	0	0	0	0	0	0	0	0	0	0	0	0	0	0	0	0	0	0	0.006665	0.065987	0.014352	0.200163
Strabismus	2069	0	5	0	0	0	0	0	0	0	0	0	0	0	0	0	0	0	0	0	0	0	0	0	0	0	0	0	0	0	0	0	0	0	0	0.008203	0.049601	0.013261	0.085356
Strabismus	2070	1	42	1	1	1	1	0	0	0	0	0	0	1	1	1	1	0	0	0	0	0	0	1	1	1	1	0	0	0	0	0	0	1	1	0.009213	0.023596	0.016317	0.110169
Strabismus	2071	1	6	0	0	0	0	0	0	0	0	0	0	0	0	0	0	0	0	0	0	0	0	0	0	0	0	0	0	0	0	0	0	0	0	0.006775	0.02954	0.018469	0.099621
Strabismus	2072	1	7	0	0	0	0	0	0	0	0	0	0	0	0	0	0	0	0	0	0	0	0	0	0	0	0	0	0	0	0	0	0	0	0	0.003976	0.031678	0.008343	0.073268
Strabismus	2073	0	8	0	0	1	1	-1	-1	-1	-1	0	0	0	0	0	0	0	0	-1	-1	-1	-1	0	0	0	0	0	0	-1	-1	-1	-1	1	1	0.004565	0.040938	0.011198	0.086729
Strabismus	2074	0	8	1	1	1	1	0	0	0	0	0	0	1	0	1	0	0	0	0	-1	0	-1	1	0	1	0	0	0	0	-1	0	-1	1	1	0.008009	0.037836	0.017129	0.122212
Strabismus	2075	1	8	1	1	1	1	0	0	0	0	0	0	0	0	0	0	0	0	-1	-1	-1	-1	0	0	0	0	0	0	-1	-1	-1	-1	1	1	0.00597	0.188484	0.011279	0.172537
Strabismus	2076	1	3	0	0	0	0	0	0	0	0	0	0	1	1	1	1	0	0	1	1	1	1	1	1	1	1	0	0	1	1	1	1	0	0	0.010274	0.056974	0.01869	0.1245
Strabismus	2077	1	17	1	1	1	1	0	0	0	0	0	0	1	1	1	1	0	0	0	0	0	0	1	1	1	1	0	0	0	0	0	0	1	1	0.005513	0.034888	0.013456	0.100048
Strabismus	2078	1	50	0	0	0	0	0	0	0	0	0	0	0	0	0	0	0	0	0	0	0	0	0	0	0	0	0	0	0	0	0	0	0	0	0.00403	0.035082	0.00857	0.06919
Strabismus	2079	0	11	0	0	0	0	0	0	0	0	0	0	0	0	0	0	0	0	0	0	0	0	0	0	0	0	0	0	0	0	0	0	0	0	0.005943	0.033721	0.008438	0.091849
Strabismus	2080	1	10	0	0	0	0	0	0	0	0	0	0	0	0	0	0	0	0	0	0	0	0	0	0	0	0	0	0	0	0	0	0	0	0	0.003299	0.039597	0.006766	0.110392
Strabismus	2081	1	22	1	1	1	1	0	0	0	0	0	0	1	1	1	1	0	0	0	0	0	0	1	1	1	1	0	0	0	0	0	0	1	1	0.012048	0.187997	0.011258	0.097772
Strabismus	2082	0	16	1	1	1	1	0	0	0	0	0	0	1	1	1	1	0	0	0	0	0	0	1	1	1	1	0	0	0	0	0	0	1	1	0.008971	0.095246	0.023247	0.144068
Strabismus	2083	0	30	1	1	1	1	0	0	0	0	0	0	1	1	1	1	0	0	0	0	0	0	1	1	1	1	0	0	0	0	0	0	1	1	0.006646	0.029639	0.014205	0.124257
Strabismus	2084	1	6	0	0	0	0	0	0	0	0	0	0	1	1	1	1	0	0	1	1	1	1	1	1	1	1	0	0	1	1	1	1	0	0	0.00985	0.138734	0.011897	0.104811
Strabismus	2085	1	19	0	0	0	0	0	0	0	0	0	0	1	1	1	1	0	0	1	1	1	1	1	1	1	1	0	0	1	1	1	1	0	0	0.006684	0.025713	0.007954	0.081428
Strabismus	2086	0	7	0	0	0	0	0	0	-1	-1	-1	-1	1	0	1	0	0	0	0	-1	0	-1	1	0	1	0	0	0	0	-1	0	-1	1	1	0.003367	0.217763	0.008442	0.154314
Strabismus	2087	1	5	1	1	1	1	0	0	0	0	0	0	1	1	1	1	0	0	0	0	0	0	1	1	1	1	0	0	0	0	0	0	1	1	0.004584	0.391313	0.010723	0.16496
Strabismus	2088	1	9	1	1	1	1	0	0	0	0	0	0	1	1	1	1	0	0	0	0	0	0	1	1	1	1	0	0	0	0	0	0	1	1	0.004017	0.037596	0.008796	0.10304
Strabismus	2089	1	11	0	0	0	0	0	0	-1	-1	-1	-1	0	0	0	0	0	0	-1	-1	-1	-1	0	0	0	0	0	0	-1	-1	-1	-1	1	1	0.007294	0.047969	0.006855	0.093046
Strabismus	2090	1	8	0	0	0	0	0	0	0	0	0	0	0	0	0	0	0	0	0	0	0	0	0	0	0	0	0	0	0	0	0	0	0	0	0.00682	0.068129	0.012196	0.099262
Strabismus	2091	0	7	0	0	0	0	0	0	0	0	0	0	0	0	0	0	0	0	0	0	0	0	0	0	0	0	0	0	0	0	0	0	0	0	0.006898	0.073248	0.010603	0.237223
Strabismus	2092	0	6	0	0	0	0	0	0	0	0	0	0	0	0	0	0	0	0	0	0	0	0	0	0	0	0	0	0	0	0	0	0	0	0	0.00511	0.0491	0.008464	0.198978
Strabismus	2093	0	10	0	0	1	1	-1	-1	-1	-1	0	0	1	1	1	1	0	0	0	0	0	0	1	1	1	1	0	0	0	0	0	0	1	1	0.004422	0.049304	0.009746	0.34031
Strabismus	2094	0	6	1	1	1	1	0	0	0	0	0	0	1	1	1	1	0	0	0	0	0	0	1	1	1	1	0	0	0	0	0	0	1	1	0.008957	0.08037	0.012082	0.236394
Strabismus	2095	0	6	1	1	1	1	0	0	0	0	0	0	1	1	1	1	0	0	0	0	0	0	1	1	1	1	0	0	0	0	0	0	1	1	0.009369	0.052701	0.008745	0.172299
Strabismus	2096	1	9	0	0	0	0	0	0	0	0	0	0	0	0	0	0	0	0	0	0	0	0	0	0	0	0	0	0	0	0	0	0	0	0	0.006114	0.030618	0.008988	0.065747
Strabismus	2097	0	10	0	0	0	0	0	0	0	0	0	0	0	0	0	0	0	0	0	0	0	0	0	0	0	0	0	0	0	0	0	0	0	0	0.007556	0.03647	0.009733	0.111553
Strabismus	2098	1	8	0	0	0	0	0	0	0	0	0	0	0	0	0	0	0	0	0	0	0	0	0	0	0	0	0	0	0	0	0	0	0	0	0.009883	0.048715	0.011744	0.113532
Strabismus	2099	0	8	0	0	0	0	0	0	0	0	0	0	0	0	0	0	0	0	0	0	0	0	0	0	0	0	0	0	0	0	0	0	0	0	0.004819	0.012149	0.008912	0.095241
Strabismus	2100	0	32	1	1	1	1	0	0	0	0	0	0	1	1	1	1	0	0	0	0	0	0	1	1	1	1	0	0	0	0	0	0	1	1	0.007281	0.029264	0.008525	0.088038
Ptosis	3001	1	47	0	0	0	0	0	0	-1	-1	-1	-1	1	1	1	1	0	0	0	0	0	0	1	1	1	1	0	0	0	0	0	0	1	1	0.007164	0.023206	0.01779	0.090074
Ptosis	3002	0	39	0	0	0	0	0	0	0	0	0	0	0	0	0	0	0	0	0	0	0	0	0	1	0	0	0	1	0	1	0	0	0	0	0.011089	0.039781	0.011094	0.050977
Ptosis	3003	0	34	0	0	0	0	0	0	0	0	0	0	0	0	0	0	0	0	0	0	0	0	0	0	0	0	0	0	0	0	0	0	0	0	0.004425	0.015061	0.014767	0.05195
Ptosis	3004	0	25	0	1	0	1	0	0	0	0	0	0	0	1	0	1	0	0	0	0	0	0	0	1	0	1	0	0	0	0	0	0	0	1	0.007144	0.033546	0.018496	0.163665
Ptosis	3005	1	46	0	0	0	0	0	0	-1	0	-1	0	1	1	1	1	0	0	0	1	0	1	1	1	1	1	0	0	0	1	0	1	1	0	0.012976	0.03196	0.015803	0.208767
Ptosis	3006	1	6	1	0	1	0	0	0	0	0	0	0	1	0	1	0	0	0	0	0	0	0	1	0	1	0	0	0	0	0	0	0	1	0	0.013794	0.037371	0.014154	0.055971
Ptosis	3007	0	42	0	0	0	0	0	0	0	0	0	0	0	0	0	0	0	0	0	0	0	0	0	0	0	0	0	0	0	0	0	0	0	0	0.006155	0.02386	0.014595	0.073814
Ptosis	3008	1	5	0	0	0	0	0	0	0	0	0	0	0	0	0	0	0	0	0	0	0	0	0	0	0	0	0	0	0	0	0	0	0	0	0.011798	0.054013	0.017313	0.079841
Ptosis	3009	1	5	1	0	1	0	0	0	0	0	0	0	1	0	1	0	0	0	0	0	0	0	1	0	1	0	0	0	0	0	0	0	1	0	0.01126	0.04443	0.015385	0.160452
Ptosis	3010	0	28	0	0	0	0	0	0	0	0	0	0	0	0	0	0	0	0	0	0	0	0	0	0	0	0	0	0	0	0	0	0	0	0	0.008192	0.037617	0.018838	0.084203
Ptosis	3011	1	58	0	0	0	0	0	0	0	0	0	0	0	0	0	0	0	0	0	0	0	0	0	0	0	0	0	0	0	0	0	0	0	0	0.00429	0.010478	0.016958	0.060292
Ptosis	3012	0	43	1	0	1	0	0	0	1	0	1	0	0	0	0	0	0	0	0	0	0	0	0	0	0	0	0	0	0	0	0	0	0	0	0.011466	0.042694	0.015841	0.125381
Ptosis	3013	1	4	1	0	1	0	0	0	0	0	0	0	1	0	1	0	0	0	0	0	0	0	1	0	1	0	0	0	0	0	0	0	1	0	0.006116	0.031922	0.015319	0.08174
Ptosis	3014	0	23	0	0	0	0	0	0	0	0	0	0	0	0	0	0	0	0	0	0	0	0	0	0	0	0	0	0	0	0	0	0	0	0	0.007721	0.022694	0.015956	0.110776
Ptosis	3015	0	28	1	0	1	1	0	-1	0	-1	0	0	1	1	1	1	0	0	0	0	0	0	1	1	1	1	0	0	0	0	0	0	1	1	0.004967	0.017465	0.019827	0.152016
Ptosis	3016	0	32	1	0	1	0	0	0	0	0	0	0	1	0	1	0	0	0	0	0	0	0	1	0	1	0	0	0	0	0	0	0	1	0	0.008951	0.03069	0.016576	0.092756
Ptosis	3017	0	31	0	0	0	0	0	0	0	0	0	0	0	0	0	0	0	0	0	0	0	0	0	0	0	0	0	0	0	0	0	0	0	0	0.0107	0.038984	0.015202	0.095128
Ptosis	3018	0	30	0	1	0	1	0	0	0	1	0	1	0	0	0	0	0	0	0	0	0	0	0	0	0	0	0	0	0	0	0	0	0	0	0.005671	0.02893	0.018518	0.115554
Ptosis	3019	0	32	0	0	0	0	0	0	0	0	0	0	0	0	0	0	0	0	0	0	0	0	0	0	0	0	0	0	0	0	0	0	0	0	0.007787	0.035574	0.014197	0.141628
Ptosis	3020	1	23	1	1	0	1	1	0	0	0	-1	0	0	1	0	1	0	0	-1	0	-1	0	0	1	0	1	0	0	-1	0	-1	0	1	1	0.008523	0.039781	0.014275	0.07883
Ptosis	3021	1	4	0	0	0	0	0	0	0	0	0	0	0	0	0	0	0	0	0	0	0	0	0	0	0	0	0	0	0	0	0	0	0	0	0.008544	0.044466	0.027198	0.090949
Ptosis	3022	1	5	0	1	0	1	0	0	0	0	0	0	0	1	0	1	0	0	0	0	0	0	0	1	0	1	0	0	0	0	0	0	0	1	0.012014	0.037331	0.023751	0.122016
Ptosis	3023	0	21	0	0	0	0	0	0	0	0	0	0	1	1	1	1	0	0	1	1	1	1	1	1	1	1	0	0	1	1	1	1	0	0	0.007091	0.028256	0.016267	0.112488
Ptosis	3024	0	30	0	1	0	1	0	0	0	0	0	0	0	1	0	1	0	0	0	0	0	0	0	1	0	1	0	0	0	0	0	0	0	1	0.005133	0.022865	0.015999	0.101658
Ptosis	3025	1	35	0	0	0	0	0	0	0	0	0	0	0	0	0	0	0	0	0	0	0	0	0	0	0	0	0	0	0	0	0	0	0	0	0.007669	0.035588	0.017086	0.114104
Ptosis	3026	0	39	0	1	0	0	0	1	0	1	0	0	0	1	0	1	0	0	0	1	0	1	0	1	0	1	0	0	0	1	0	1	0	0	0.008918	0.03764	0.018526	0.120574
Ptosis	3027	0	37	0	0	0	0	0	0	0	0	0	0	1	0	1	0	0	0	1	0	1	0	1	0	1	0	0	0	1	0	1	0	0	0	0.004425	0.033879	0.01486	0.138644
Ptosis	3028	1	8	0	1	0	1	0	0	0	0	0	0	0	1	0	1	0	0	0	0	0	0	0	1	0	1	0	0	0	0	0	0	0	1	0.006959	0.029918	0.014467	0.054759
Ptosis	3029	0	31	1	1	1	1	0	0	1	1	1	1	1	1	1	1	0	0	1	1	1	1	1	1	1	1	0	0	1	1	1	1	0	0	0.005126	0.027062	0.017342	0.074299
Ptosis	3030	1	4	0	1	0	1	0	0	0	0	0	0	0	1	0	1	0	0	0	0	0	0	0	1	0	1	0	0	0	0	0	0	0	1	0.012425	0.044839	0.02187	0.089201
Ptosis	3031	0	31	0	0	0	0	0	0	0	0	0	0	0	0	0	0	0	0	0	0	0	0	0	0	0	0	0	0	0	0	0	0	0	0	0.008342	0.033516	0.0144	0.063832
Ptosis	3032	1	19	0	1	0	1	0	0	0	0	0	0	0	1	0	1	0	0	0	0	0	0	0	1	0	1	0	0	0	0	0	0	0	1	0.005385	0.01852	0.012395	0.076153
Ptosis	3033	1	4	0	1	0	1	0	0	0	0	0	0	1	1	1	1	0	0	1	0	1	0	1	1	1	1	0	0	1	0	1	0	0	1	0.013315	0.110939	0.013847	0.123011
Ptosis	3034	1	12	1	1	1	1	0	0	0	0	0	0	1	1	1	1	0	0	0	0	0	0	1	1	1	1	0	0	0	0	0	0	1	1	0.008362	0.034542	0.006186	0.021007
Ptosis	3035	0	15	0	1	0	1	0	0	0	0	0	0	0	1	0	1	0	0	0	0	0	0	0	1	0	1	0	0	0	0	0	0	0	1	0.010867	0.035216	0.01423	0.046674
Ptosis	3036	1	40	1	1	1	1	0	0	1	0	1	0	1	1	1	1	0	0	1	0	1	0	1	1	1	1	0	0	1	0	1	0	0	1	0.006931	0.026566	0.015982	0.200402
Ptosis	3037	1	6	1	1	1	1	0	0	0	1	0	1	1	1	1	1	0	0	0	1	0	1	1	1	1	1	0	0	0	1	0	1	1	0	0.011132	0.033817	0.017633	0.070047
Ptosis	3038	0	5	1	0	1	0	0	0	0	0	0	0	1	0	1	0	0	0	0	0	0	0	1	0	1	0	0	0	0	0	0	0	1	0	0.008632	0.030701	0.008675	0.040024
Ptosis	3039	0	7	1	0	1	0	0	0	0	0	0	0	1	0	1	0	0	0	0	0	0	0	1	0	1	0	0	0	0	0	0	0	1	0	0.010652	0.048786	0.018581	0.068653
Ptosis	3040	1	8	1	1	1	1	0	0	0	0	0	0	1	1	1	1	0	0	0	0	0	0	1	1	1	1	0	0	0	0	0	0	1	1	0.008975	0.093989	0.010567	0.26227
Ptosis	3041	1	8	0	1	0	1	0	0	0	0	0	0	0	1	0	1	0	0	0	0	0	0	0	1	0	1	0	0	0	0	0	0	0	1	0.007089	0.023465	0.007617	0.024322
Ptosis	3042	0	37	0	0	0	0	0	0	0	0	0	0	0	1	1	1	-1	0	0	1	1	1	0	1	1	1	-1	0	0	1	1	1	0	0	0.006299	0.025383	0.015419	0.154268
Ptosis	3043	1	42	0	0	0	0	0	0	-1	-1	-1	-1	1	1	1	1	0	0	0	0	0	0	1	1	1	1	0	0	0	0	0	0	1	1	0.010452	0.085754	0.018367	0.074981
Ptosis	3044	1	17	0	1	0	1	0	0	0	0	0	0	0	1	0	1	0	0	0	0	0	0	0	1	0	1	0	0	0	0	0	0	0	1	0.007962	0.023155	0.017048	0.170177
Ptosis	3045	0	8	0	0	0	0	0	0	0	0	0	0	0	0	0	0	0	0	0	0	0	0	0	0	0	0	0	0	0	0	0	0	0	0	0.004616	0.030203	0.016164	0.072661
Ptosis	3046	0	30	0	1	0	1	0	0	0	0	0	0	0	1	0	1	0	0	0	0	0	0	0	1	0	1	0	0	0	0	0	0	0	1	0.009514	0.038288	0.014656	0.181306
Ptosis	3047	0	55	1	0	1	0	0	0	1	0	1	0	1	0	1	0	0	0	1	0	1	0	1	0	1	0	0	0	1	0	1	0	0	0	0.006097	0.031572	0.017089	0.111782
Ptosis	3048	0	5	1	1	1	0	0	1	0	1	0	0	1	1	1	1	0	0	0	1	0	1	1	1	1	1	0	0	0	1	0	1	1	0	0.010467	0.041554	0.01393	0.147625
Ptosis	3049	1	26	1	0	1	0	0	0	0	0	0	0	1	0	1	0	0	0	0	0	0	0	1	0	1	0	0	0	0	0	0	0	1	0	0.007289	0.025692	0.015952	0.195234
Ptosis	3050	0	22	0	0	0	0	0	0	-1	-1	-1	-1	1	1	1	1	0	0	0	0	0	0	1	1	1	1	0	0	0	0	0	0	1	1	0.00718	0.04085	0.014836	0.065094
Ptosis	3051	1	5	0	1	1	1	-1	0	-1	0	0	0	1	1	1	1	0	0	0	0	0	0	1	1	1	1	0	0	0	0	0	0	1	1	0.010103	0.041678	0.025169	0.216151
Ptosis	3052	0	48	0	1	0	0	0	1	0	1	0	0	0	1	0	1	0	0	0	1	0	1	0	1	0	1	0	0	0	1	0	1	0	0	0.004565	0.019749	0.018366	0.148716
Ptosis	3053	1	24	0	0	0	0	0	0	0	0	0	0	0	1	0	1	0	0	0	1	0	1	0	1	0	1	0	0	0	1	0	1	0	0	0.004476	0.012426	0.012312	0.05359
Ptosis	3054	0	58	0	1	0	1	0	0	0	0	0	0	0	1	0	1	0	0	0	0	0	0	0	1	0	1	0	0	0	0	0	0	0	1	0.006466	0.014765	0.016621	0.138732
Ptosis	3055	0	6	0	0	0	0	0	0	0	0	0	0	1	1	1	1	0	0	1	1	1	1	1	1	1	1	0	0	1	1	1	1	0	0	0.008123	0.038525	0.015881	0.14989
Ptosis	3056	0	24	0	0	0	1	0	-1	0	0	0	1	0	0	0	0	0	0	0	0	0	0	0	0	0	0	0	0	0	0	0	0	0	0	0.006929	0.022158	0.01372	0.102424
Ptosis	3057	1	40	0	0	0	0	0	0	0	0	0	0	1	1	1	1	0	0	1	1	1	1	1	1	0	0	1	1	1	1	0	0	0	0	0.003228	0.017789	0.013146	0.056051
Ptosis	3058	0	34	0	0	0	0	0	0	0	0	0	0	0	0	0	0	0	0	0	0	0	0	0	0	0	0	0	0	0	0	0	0	0	0	0.006648	0.024386	0.017769	0.103298
Ptosis	3059	0	33	0	0	0	0	0	0	0	0	0	0	0	0	0	0	0	0	0	0	0	0	0	0	0	0	0	0	0	0	0	0	0	0	0.006609	0.032233	0.01453	0.089479
Ptosis	3060	0	27	0	0	0	1	0	-1	0	0	0	1	0	1	0	0	0	1	0	1	0	0	0	1	0	0	0	1	0	1	0	0	0	0	0.008684	0.023854	0.014241	0.058218
Ptosis	3061	0	22	0	0	0	0	0	0	0	0	0	0	0	0	0	0	0	0	0	0	0	0	0	0	0	0	0	0	0	0	0	0	0	0	0.005115	0.031885	0.016832	0.254081
Ptosis	3062	1	25	0	0	0	0	0	0	0	0	0	0	0	0	0	0	0	0	0	0	0	0	0	0	0	0	0	0	0	0	0	0	0	0	0.006465	0.029249	0.015423	0.076418
Ptosis	3063	0	22	0	0	0	0	0	0	0	0	0	0	1	1	0	1	1	0	1	1	0	1	1	1	0	0	1	1	1	1	0	0	0	0	0.005305	0.026491	0.016838	0.097145
Ptosis	3064	1	6	0	0	0	0	0	0	0	0	0	0	0	1	0	1	0	0	0	1	0	1	0	1	0	1	0	0	0	1	0	1	0	0	0.003951	0.028237	0.017593	0.129882
Ptosis	3065	0	26	0	0	0	0	0	0	0	0	0	0	0	0	0	0	0	0	0	0	0	0	0	0	0	0	0	0	0	0	0	0	0	0	0.010579	0.030091	0.017644	0.220893
Ptosis	3066	0	39	0	0	0	0	0	0	0	0	0	0	1	1	0	0	1	1	1	1	0	0	1	1	0	0	1	1	1	1	0	0	0	0	0.010996	0.113076	0.016818	0.079043
Ptosis	3067	1	46	0	0	0	0	0	0	0	0	0	0	0	0	0	0	0	0	0	0	0	0	0	0	0	0	0	0	0	0	0	0	0	0	0.007462	0.02764	0.015588	0.056554
Ptosis	3068	1	6	1	1	1	1	0	0	0	0	0	0	1	1	1	1	0	0	0	0	0	0	1	1	1	1	0	0	0	0	0	0	1	1	0.009832	0.027981	0.016796	0.054948
Ptosis	3069	0	57	0	0	0	0	0	0	0	0	0	0	0	0	0	0	0	0	0	0	0	0	0	0	0	0	0	0	0	0	0	0	0	0	0.006436	0.03146	0.015774	0.07159
Ptosis	3070	1	42	0	0	0	0	0	0	0	0	0	0	0	0	0	0	0	0	0	0	0	0	0	0	0	0	0	0	0	0	0	0	0	0	0.005684	0.017731	0.013952	0.083994
Ptosis	3071	0	30	0	0	0	0	0	0	0	0	0	0	0	0	0	0	0	0	0	0	0	0	0	0	0	0	0	0	0	0	0	0	0	0	0.006893	0.035827	0.016454	0.243824
Ptosis	3072	0	5	0	0	1	0	-1	0	0	0	1	0	1	0	1	0	0	0	1	0	1	0	1	0	1	0	0	0	1	0	1	0	0	0	0.019025	0.044525	0.018074	0.080163
Ptosis	3073	1	33	0	0	0	0	0	0	0	0	0	0	0	0	0	0	0	0	0	0	0	0	0	0	0	0	0	0	0	0	0	0	0	0	0.007103	0.020949	0.018257	0.127276
Ptosis	3074	1	14	1	1	1	1	0	0	0	0	0	0	1	1	1	1	0	0	0	0	0	0	1	1	1	1	0	0	0	0	0	0	1	1	0.008053	0.023241	0.007287	0.043809
Ptosis	3075	1	13	1	0	1	0	0	0	0	0	0	0	1	0	1	0	0	0	0	0	0	0	1	0	1	0	0	0	0	0	0	0	1	0	0.007819	0.024815	0.017655	0.059416
Ptosis	3076	0	21	0	1	0	1	0	0	0	0	0	0	0	1	0	1	0	0	0	0	0	0	0	1	0	1	0	0	0	0	0	0	0	1	0.005735	0.014038	0.013417	0.037484
Ptosis	3077	1	17	1	0	1	0	0	0	0	0	0	0	1	0	1	0	0	0	0	0	0	0	1	0	1	0	0	0	0	0	0	0	1	0	0.012468	0.421467	0.02146	0.384774
Ptosis	3078	0	9	0	1	0	1	0	0	0	0	0	0	0	1	0	1	0	0	0	0	0	0	0	1	0	1	0	0	0	0	0	0	0	1	0.008628	0.02649	0.009514	0.036312
Ptosis	3079	0	30	0	0	0	1	0	-1	0	-1	0	0	0	0	0	1	0	-1	0	-1	0	0	0	0	0	1	0	-1	0	-1	0	0	0	1	0.005808	0.014707	0.011957	0.035258
Ptosis	3080	0	10	1	0	1	0	0	0	0	0	0	0	1	0	1	0	0	0	0	0	0	0	1	0	1	0	0	0	0	0	0	0	1	0	0.007541	0.03025	0.007643	0.026008
Ptosis	3081	1	14	0	0	1	0	-1	0	-1	0	0	0	1	0	1	1	0	-1	0	0	0	1	1	0	1	1	0	-1	0	0	0	1	1	0	0.005144	0.013978	0.015024	0.037354
Ptosis	3082	1	6	0	1	0	1	0	0	0	0	0	0	0	1	0	1	0	0	0	0	0	0	0	1	0	1	0	0	0	0	0	0	0	1	0.007469	0.033932	0.007746	0.039439
Ptosis	3083	0	4	0	1	0	1	0	0	0	0	0	0	0	1	0	1	0	0	0	0	0	0	0	1	0	1	0	0	0	0	0	0	0	1	0.011156	0.046333	0.009283	0.1491
Ptosis	3084	0	30	0	0	0	0	0	0	0	0	0	0	1	1	1	1	0	0	1	1	1	1	1	1	1	1	0	0	1	1	1	1	0	0	0.005841	0.029243	0.014035	0.105634
Ptosis	3085	1	44	0	0	0	0	0	0	0	0	0	0	1	1	0	0	1	1	1	1	0	0	1	1	0	0	1	1	1	1	0	0	0	0	0.004404	0.020461	0.013381	0.165578
Ptosis	3086	1	18	1	1	1	1	0	0	0	0	0	0	1	1	1	1	0	0	0	0	0	0	1	1	1	1	0	0	0	0	0	0	1	1	0.006556	0.02347	0.015364	0.05244
Ptosis	3087	1	18	1	1	1	1	0	0	0	0	0	0	1	1	1	1	0	0	0	0	0	0	1	1	1	1	0	0	0	0	0	0	1	1	0.005948	0.018976	0.022038	0.062488
Ptosis	3088	1	5	0	1	1	1	-1	0	-1	0	0	0	0	1	1	1	-1	0	-1	0	0	0	0	1	0	1	0	0	-1	0	-1	0	1	1	0.008214	0.029072	0.015335	0.05197
Ptosis	3089	1	28	0	1	0	1	0	0	0	0	0	0	1	1	1	1	0	0	1	0	1	0	1	1	1	1	0	0	1	0	1	0	0	1	0.007243	0.031631	0.01461	0.107429
Ptosis	3090	0	2	0	1	0	1	0	0	0	0	0	0	0	1	0	1	0	0	0	0	0	0	0	1	0	1	0	0	0	0	0	0	0	1	0.010896	0.408764	0.014909	0.304606
Ptosis	3091	0	4	0	1	1	1	-1	0	-1	0	0	0	1	1	1	1	0	0	0	0	0	0	1	1	1	1	0	0	0	0	0	0	1	1	0.00901	0.01688	0.005532	0.01992
Ptosis	3092	0	22	0	0	0	0	0	0	0	0	0	0	0	0	0	0	0	0	0	0	0	0	0	0	0	0	0	0	0	0	0	0	0	0	0.009241	0.037634	0.01803	0.181966
Ptosis	3093	1	25	0	0	0	0	0	0	0	0	0	0	1	1	1	1	0	0	1	1	1	1	1	1	1	1	0	0	1	1	1	1	0	0	0.008268	0.025008	0.013209	0.056994
Ptosis	3094	1	9	0	1	0	1	0	0	0	0	0	0	0	1	0	1	0	0	0	0	0	0	0	1	0	1	0	0	0	0	0	0	0	1	0.010589	0.047943	0.021188	0.096865
Ptosis	3095	1	7	1	0	1	0	0	0	0	0	0	0	1	1	1	1	0	0	0	1	0	1	1	1	1	1	0	0	0	1	0	1	1	0	0.00751	0.024037	0.008283	0.024697
Ptosis	3096	1	5	0	1	0	1	0	0	0	0	0	0	0	1	0	1	0	0	0	0	0	0	0	1	0	1	0	0	0	0	0	0	0	1	0.019926	0.04764	0.031038	0.107756
Ptosis	3097	0	31	0	0	0	0	0	0	0	0	0	0	0	0	0	0	0	0	0	0	0	0	0	0	0	0	0	0	0	0	0	0	0	0	0.007568	0.034356	0.015457	0.076067
Ptosis	3098	1	50	0	1	0	0	0	1	-1	0	-1	-1	1	1	1	1	0	0	0	0	0	0	1	1	1	1	0	0	0	0	0	0	1	1	0.007615	0.017402	0.014565	0.103666
Ptosis	3099	1	16	1	1	1	1	0	0	0	0	0	0	1	0	1	0	0	0	0	-1	0	-1	1	0	1	0	0	0	0	-1	0	-1	1	1	0.007369	0.02631	0.006148	0.026548
Ptosis	3100	1	22	1	1	1	1	0	0	0	0	0	0	1	1	1	1	0	0	0	0	0	0	1	1	1	1	0	0	0	0	0	0	1	1	0.005675	0.020655	0.019594	0.187649
Ptosis	3101	1	4.5	1	1	1	1	0	0	0	0	0	0	1	1	1	1	0	0	0	0	0	0	1	1	1	1	0	0	0	0	0	0	1	1	0.00839	0.020268	0.010233	0.037235
Ptosis	3102	0	30	0	0	1	0	-1	0	-1	0	0	0	1	0	1	0	0	0	0	0	0	0	1	0	1	0	0	0	0	0	0	0	1	0	0.006018	0.026989	0.013932	0.174707
Ptosis	3103	0	39	0	0	0	0	0	0	0	0	0	0	0	0	0	0	0	0	0	0	0	0	0	0	0	0	0	0	0	0	0	0	0	0	0.00676	0.03969	0.019301	0.114622
Ptosis	3104	0	9	1	0	1	0	0	0	0	0	0	0	1	0	1	1	0	-1	0	0	0	1	1	0	1	0	0	0	0	0	0	0	1	0	0.011292	0.036451	0.007631	0.184018
Ptosis	3105	0	5	0	1	0	1	0	0	0	1	0	1	0	1	0	1	0	0	0	1	0	1	0	1	0	1	0	0	0	1	0	1	0	0	0.010235	0.035663	0.008942	0.035706
Ptosis	3106	1	5	1	1	0	0	1	1	1	1	0	0	1	1	1	1	0	0	1	1	1	1	1	1	1	1	0	0	1	1	1	1	0	0	0.011332	0.055343	0.022527	0.133672
Ptosis	3107	0	2	1	1	1	1	0	0	0	0	0	0	1	1	1	1	0	0	0	0	0	0	1	1	1	1	0	0	0	0	0	0	1	1	0.005911	0.014818	0.014501	0.136214
Ptosis	3108	1	7	0	1	0	1	0	0	0	0	0	0	0	1	0	1	0	0	0	0	0	0	0	1	0	1	0	0	0	0	0	0	0	1	0.009722	0.025382	0.008713	0.036251
Ptosis	3109	1	15	1	1	1	1	0	0	0	0	0	0	1	1	1	1	0	0	0	0	0	0	1	1	1	1	0	0	0	0	0	0	1	1	0.006472	0.02309	0.007234	0.032463
Ptosis	3110	0	14	1	0	1	0	0	0	0	0	0	0	1	0	1	0	0	0	0	0	0	0	1	0	1	0	0	0	0	0	0	0	1	0	0.010876	0.037756	0.008483	0.031453
Ptosis	3111	1	5	1	1	0	1	1	0	0	0	-1	0	1	1	1	1	0	0	0	0	0	0	1	1	1	1	0	0	0	0	0	0	1	1	0.012193	0.031863	0.009994	0.078751
Nystagmus	4001	0	4.8	0	0	0	0	0	0	0	0	0	0	0	0	0	0	0	0	0	0	0	0	0	0	0	0	0	0	0	0	0	0	0	0	0.007219	0.038965	0.009361	0.073365
Nystagmus	4002	1	2.3	1	1	0	0	1	1	0	0	-1	-1	1	1	1	1	0	0	0	0	0	0	1	1	1	1	0	0	0	0	0	0	1	1	0.024842	0.04947	0.019529	0.077658
Nystagmus	4003	1	2.2	1	1	1	1	0	0	0	0	0	0	1	1	1	1	0	0	0	0	0	0	1	1	1	1	0	0	0	0	0	0	1	1	0.006118	0.038804	0.008702	0.048206
Nystagmus	4004	1	0.6	0	0	0	0	0	0	0	0	0	0	0	0	0	0	0	0	0	0	0	0	0	0	0	0	0	0	0	0	0	0	0	0	0.00708	0.039623	0.020115	0.111091
Nystagmus	4005	1	0.8	0	0	0	0	0	0	0	0	0	0	0	0	0	0	0	0	0	0	0	0	0	0	0	0	0	0	0	0	0	0	0	0	0.005955	0.030933	0.027664	0.091201
Nystagmus	4006	0	7	1	1	1	1	0	0	0	0	0	0	1	1	1	1	0	0	0	0	0	0	1	1	1	1	0	0	0	0	0	0	1	1	0.012446	0.037574	0.019588	0.107232
Nystagmus	4007	1	5	0	0	0	0	0	0	0	0	0	0	1	1	1	1	0	0	1	1	1	1	1	1	1	1	0	0	1	1	1	1	0	0	0.01386	0.066579	0.016967	0.123033
Nystagmus	4008	0	16	1	1	1	1	0	0	1	1	1	1	1	1	1	1	0	0	1	1	1	1	1	1	1	1	0	0	1	1	1	1	0	0	0.026233	0.475653	0.03266	2.4204
Nystagmus	4009	1	0.83	0	0	0	0	0	0	0	0	0	0	0	0	0	0	0	0	0	0	0	0	0	0	0	0	0	0	0	0	0	0	0	0	0.004857	0.035682	0.01023	0.069819
Nystagmus	4010	1	0.6	0	0	0	0	0	0	0	0	0	0	0	0	0	0	0	0	0	0	0	0	0	0	0	0	0	0	0	0	0	0	0	0	0.012058	0.092368	0.029761	0.16414
Nystagmus	4011	0	5	0	0	0	0	0	0	0	0	0	0	0	0	0	0	0	0	0	0	0	0	0	0	0	0	0	0	0	0	0	0	0	0	0.007287	0.040431	0.009073	0.049396
Nystagmus	4012	1	0.8	0	0	0	0	0	0	0	0	0	0	0	0	0	0	0	0	0	0	0	0	0	0	0	0	0	0	0	0	0	0	0	0	0.012969	0.134864	0.03739	0.173425
Nystagmus	4013	1	1.1	1	1	1	1	0	0	0	0	0	0	1	1	1	1	0	0	0	0	0	0	1	1	1	1	0	0	0	0	0	0	1	1	0.004693	0.037441	0.012575	0.070745
Nystagmus	4014	1	0.8	0	0	0	0	0	0	0	0	0	0	0	0	0	0	0	0	0	0	0	0	0	0	0	0	0	0	0	0	0	0	0	0	0.007908	0.018142	0.016439	0.056462
Nystagmus	4015	0	5	0	0	0	0	0	0	-1	-1	-1	-1	1	1	1	1	0	0	0	0	0	0	1	1	1	1	0	0	0	0	0	0	1	1	0.032999	0.669602	0.031334	1.35171
Nystagmus	4016	1	3.1	1	1	1	1	0	0	0	0	0	0	1	1	1	1	0	0	0	0	0	0	1	1	1	1	0	0	0	0	0	0	1	1	0.014101	0.055842	0.012395	0.123651
Nystagmus	4017	0	0.8	0	0	0	0	0	0	0	0	0	0	0	0	0	0	0	0	0	0	0	0	0	0	0	0	0	0	0	0	0	0	0	0	0.00642	0.036135	0.018983	0.063842
Nystagmus	4018	1	0.6	0	0	0	0	0	0	0	0	0	0	0	0	0	0	0	0	0	0	0	0	0	0	0	0	0	0	0	0	0	0	0	0	0.004109	0.037506	0.011159	0.054746
Nystagmus	4019	0	0.6	0	0	0	0	0	0	0	0	0	0	0	0	0	0	0	0	0	0	0	0	0	0	0	0	0	0	0	0	0	0	0	0	0.011517	0.043666	0.017389	0.107006
Nystagmus	4020	0	1.5	1	1	1	1	0	0	0	0	0	0	1	1	1	1	0	0	0	0	0	0	1	1	1	1	0	0	0	0	0	0	1	1	0.00566	0.042994	0.006388	0.052373
Nystagmus	4021	1	0.6	0	0	0	0	0	0	0	0	0	0	0	0	0	0	0	0	0	0	0	0	0	0	0	0	0	0	0	0	0	0	0	0	0.00536	0.031905	0.013662	0.067441
Nystagmus	4022	1	4.1	1	1	0	0	1	1	1	1	0	0	1	1	1	1	0	0	1	1	1	1	0	0	0	0	0	0	0	0	0	0	0	0	0.016225	0.058077	0.0136	0.055125
Nystagmus	4023	1	0.6	1	1	0	0	1	1	1	1	0	0	0	0	0	0	0	0	0	0	0	0	0	0	0	0	0	0	0	0	0	0	0	0	0.006525	0.02153	0.023587	0.100788
Nystagmus	4024	1	0.8	0	0	0	0	0	0	0	0	0	0	0	0	0	0	0	0	0	0	0	0	0	0	0	0	0	0	0	0	0	0	0	0	0.005073	0.019931	0.019937	0.109679
Nystagmus	4025	0	5.8	1	1	1	1	0	0	0	0	0	0	1	1	1	1	0	0	0	0	0	0	1	1	1	1	0	0	0	0	0	0	1	1	0.014012	0.041719	0.010327	0.067114
Nystagmus	4026	1	0.8	0	0	0	0	0	0	0	0	0	0	0	0	0	0	0	0	0	0	0	0	0	0	0	0	0	0	0	0	0	0	0	0	0.004821	0.036696	0.013559	0.066204
Nystagmus	4027	1	0.8	0	0	0	0	0	0	0	0	0	0	0	0	0	0	0	0	0	0	0	0	0	0	0	0	0	0	0	0	0	0	0	0	0.005524	0.026239	0.023643	0.09032
Nystagmus	4028	1	6.1	1	1	1	1	0	0	0	0	0	0	1	1	1	1	0	0	0	0	0	0	1	1	1	1	0	0	0	0	0	0	1	1	0.014003	0.047223	0.019455	0.063867
Nystagmus	4029	1	4.5	0	0	0	0	0	0	0	0	0	0	0	0	0	0	0	0	0	0	0	0	0	0	0	0	0	0	0	0	0	0	0	0	0.007087	0.03349	0.00505	0.058095
Nystagmus	4030	0	3.08333	0	0	0	0	0	0	0	0	0	0	0	0	0	0	0	0	0	0	0	0	0	0	0	0	0	0	0	0	0	0	0	0	0.007325	0.045423	0.010249	0.080077
Nystagmus	4031	0	1.7	1	1	1	1	0	0	1	1	1	1	1	1	1	1	0	0	1	1	1	1	0	0	0	0	0	0	0	0	0	0	0	0	0.009424	0.027285	0.012264	0.051156
Nystagmus	4032	0	2.1	1	1	1	1	0	0	0	0	0	0	1	1	1	1	0	0	0	0	0	0	1	1	1	1	0	0	0	0	0	0	1	1	0.018641	0.05896	0.030941	0.136629
Nystagmus	4033	0	0.6	0	0	0	0	0	0	0	0	0	0	0	0	0	0	0	0	0	0	0	0	0	0	0	0	0	0	0	0	0	0	0	0	0.006263	0.050939	0.01459	0.071803
Nystagmus	4034	0	0.6	0	0	0	0	0	0	0	0	0	0	0	0	0	0	0	0	0	0	0	0	0	0	0	0	0	0	0	0	0	0	0	0	0.016619	1.3786	0.0150129	0.07734
Nystagmus	4035	1	0.6	0	0	0	0	0	0	0	0	0	0	0	0	0	0	0	0	0	0	0	0	0	0	0	0	0	0	0	0	0	0	0	0	0.00606	0.048146	0.018741	0.103015
Nystagmus	4036	1	2.33333	0	0	0	0	0	0	0	0	0	0	0	0	0	0	0	0	0	0	0	0	0	0	0	0	0	0	0	0	0	0	0	0	0.004889	0.036406	0.009696	0.067976
Nystagmus	4037	0	2.3	0	0	0	0	0	0	-1	-1	-1	-1	0	0	1	1	-1	-1	-1	-1	0	0	1	1	1	1	0	0	0	0	0	0	1	1	0.007404	0.032169	0.013754	0.049755
Nystagmus	4038	0	0.6	0	0	0	0	0	0	0	0	0	0	0	0	0	0	0	0	0	0	0	0	0	0	0	0	0	0	0	0	0	0	0	0	0.008919	0.023058	0.011715	0.04039
Nystagmus	4039	1	5.3	1	1	1	1	0	0	1	1	1	1	1	1	0	0	1	1	1	1	0	0	0	0	0	0	0	0	0	0	0	0	0	0	0.008532	0.030967	0.009547	0.034577
Nystagmus	4040	1	4.4	1	1	1	1	0	0	1	1	1	1	1	1	1	1	0	0	1	1	1	1	1	1	1	1	0	0	1	1	1	1	0	0	0.013638	0.03257	0.011668	0.040583
Nystagmus	4041	0	4.2	1	1	1	1	0	0	0	0	0	0	1	1	1	1	0	0	0	0	0	0	1	1	1	1	0	0	0	0	0	0	1	1	0.01514	0.04205	0.016036	0.093869
Nystagmus	4042	1	2.5	1	1	1	1	0	0	0	0	0	0	1	1	1	1	0	0	0	0	0	0	1	1	1	1	0	0	0	0	0	0	1	1	0.01231	0.051636	0.012472	0.046555
Nystagmus	4043	0	4.1	1	1	1	1	0	0	1	1	1	1	1	1	1	1	0	0	1	1	1	1	1	1	1	1	0	0	1	1	1	1	0	0	0.01162	0.054548	0.012131	0.101332
Nystagmus	4044	1	0.8	0	0	0	0	0	0	0	0	0	0	0	0	0	0	0	0	0	0	0	0	0	0	0	0	0	0	0	0	0	0	0	0	0.020259	1.26601	0.039913	2.97524
Nystagmus	4045	0	5.6	1	1	1	1	0	0	0	0	0	0	1	1	1	1	0	0	0	0	0	0	1	1	1	1	0	0	0	0	0	0	1	1	0.006572	0.031284	0.007393	0.035512
Nystagmus	4046	0	7	1	1	1	1	0	0	0	0	0	0	1	1	1	1	0	0	0	0	0	0	1	1	1	1	0	0	0	0	0	0	1	1	0.01976	0.052438	0.021739	0.049541
Nystagmus	4047	0	9	1	1	1	1	0	0	0	0	0	0	1	1	1	1	0	0	0	0	0	0	1	1	1	1	0	0	0	0	0	0	1	1	0.013637	0.036632	0.009727	0.055356
Nystagmus	4048	1	5.2	0	0	0	0	0	0	0	0	0	0	1	1	1	1	0	0	1	1	1	1	0	0	0	0	0	0	0	0	0	0	0	0	0.004983	0.017612	0.011098	0.028832
Nystagmus	4049	0	0.6	0	0	0	0	0	0	0	0	0	0	0	0	0	0	0	0	0	0	0	0	0	0	0	0	0	0	0	0	0	0	0	0	0.006932	0.013887	0.012776	0.060857
Nystagmus	4050	1	0.6	0	0	0	0	0	0	0	0	0	0	0	0	0	0	0	0	0	0	0	0	0	0	0	0	0	0	0	0	0	0	0	0	0.01965	0.684404	0.026726	0.491299
Nystagmus	4051	1	0.6	0	0	0	0	0	0	0	0	0	0	0	0	0	0	0	0	0	0	0	0	0	0	0	0	0	0	0	0	0	0	0	0	0.005956	0.038587	0.010203	0.056966
Nystagmus	4052	1	0.6	0	0	0	0	0	0	0	0	0	0	0	0	0	0	0	0	0	0	0	0	0	0	0	0	0	0	0	0	0	0	0	0	0.003667	0.033398	0.015358	0.059677
Nystagmus	4053	0	0.8	0	0	0	0	0	0	0	0	0	0	0	0	0	0	0	0	0	0	0	0	0	0	0	0	0	0	0	0	0	0	0	0	0.009514	0.061559	0.018786	0.083953
Nystagmus	4054	1	0.6	0	0	0	0	0	0	0	0	0	0	0	0	0	0	0	0	0	0	0	0	0	0	0	0	0	0	0	0	0	0	0	0	0.015624	0.090216	0.040787	0.190566
Nystagmus	4055	0	6	0	0	0	0	0	0	0	0	0	0	0	0	0	0	0	0	0	0	0	0	0	0	0	0	0	0	0	0	0	0	0	0	0.006281	0.013072	0.007106	0.018333
Nystagmus	4056	1	0.6	0	0	0	0	0	0	0	0	0	0	0	0	0	0	0	0	0	0	0	0	0	0	0	0	0	0	0	0	0	0	0	0	0.004894	0.016298	0.011297	0.04072
Nystagmus	4057	0	0.6	0	0	0	0	0	0	0	0	0	0	0	0	0	0	0	0	0	0	0	0	0	0	0	0	0	0	0	0	0	0	0	0	0.010855	0.045285	0.013542	0.123532
Nystagmus	4058	1	0.6	0	0	0	0	0	0	0	0	0	0	0	0	0	0	0	0	0	0	0	0	0	0	0	0	0	0	0	0	0	0	0	0	0.006358	0.051604	0.008584	0.067537
Nystagmus	4059	1	1.6	1	1	1	1	0	0	0	0	0	0	1	1	1	1	0	0	0	0	0	0	1	1	1	1	0	0	0	0	0	0	1	1	0.010839	0.038069	0.011885	0.060864
Nystagmus	4060	1	0.6	0	0	0	0	0	0	0	0	0	0	0	0	0	0	0	0	0	0	0	0	0	0	0	0	0	0	0	0	0	0	0	0	0.004466	0.023075	0.016513	0.055205
Nystagmus	4061	0	0.8	0	0	0	0	0	0	0	0	0	0	0	0	0	0	0	0	0	0	0	0	0	0	0	0	0	0	0	0	0	0	0	0	0.005987	0.048127	0.021298	0.073566
Nystagmus	4062	0	16	1	1	1	1	0	0	0	0	0	0	1	1	1	1	0	0	0	0	0	0	1	1	1	1	0	0	0	0	0	0	1	1	0.014686	0.030033	0.011942	0.059358
Nystagmus	4063	0	0.8	0	0	0	0	0	0	0	0	0	0	0	0	0	0	0	0	0	0	0	0	0	0	0	0	0	0	0	0	0	0	0	0	0.010377	2.27923	0.024706	2.82011
Nystagmus	4064	0	0.4	0	0	0	0	0	0	0	0	0	0	0	0	0	0	0	0	0	0	0	0	0	0	0	0	0	0	0	0	0	0	0	0	0.00846	0.286324	0.016272	0.203546
Nystagmus	4065	1	4.4	0	0	0	0	0	0	0	0	0	0	0	0	0	0	0	0	0	0	0	0	0	0	0	0	0	0	0	0	0	0	0	0	0.009795	0.099629	0.015742	0.217419
Nystagmus	4066	1	4	1	1	1	1	0	0	0	0	0	0	1	1	1	1	0	0	0	0	0	0	1	1	1	1	0	0	0	0	0	0	1	1	0.007421	0.031392	0.006961	0.062042
Nystagmus	4067	1	0.8	0	0	0	0	0	0	0	0	0	0	0	0	0	0	0	0	0	0	0	0	0	0	0	0	0	0	0	0	0	0	0	0	0.00621	0.020422	0.015218	0.044416
Nystagmus	4068	1	5.5	0	0	0	0	0	0	0	0	0	0	1	1	1	1	0	0	1	1	1	1	1	1	1	1	0	0	1	1	1	1	0	0	0.003814	0.0117	0.005983	0.025207
Nystagmus	4069	1	3.16667	0	0	0	0	0	0	0	0	0	0	0	0	0	0	0	0	0	0	0	0	0	0	0	0	0	0	0	0	0	0	0	0	0.013933	0.205055	0.041683	0.729371
Nystagmus	4070	1	0.6	0	0	0	0	0	0	0	0	0	0	0	0	0	0	0	0	0	0	0	0	0	0	0	0	0	0	0	0	0	0	0	0	0.005298	0.076899	0.015293	0.099984
Nystagmus	4071	1	0.8	0	0	0	0	0	0	0	0	0	0	0	0	0	0	0	0	0	0	0	0	0	0	0	0	0	0	0	0	0	0	0	0	0.004602	0.036632	0.016985	0.08477
Nystagmus	4072	1	5.7	1	1	1	1	0	0	0	0	0	0	1	1	1	1	0	0	0	0	0	0	1	1	1	1	0	0	0	0	0	0	1	1	0.011256	0.044759	0.016697	0.291882
Nystagmus	4073	1	0.6	0	0	0	0	0	0	0	0	0	0	0	0	0	0	0	0	0	0	0	0	0	0	0	0	0	0	0	0	0	0	0	0	0.004871	0.012894	0.011318	0.037692
Nystagmus	4074	0	0.8	0	0	0	0	0	0	0	0	0	0	0	0	0	0	0	0	0	0	0	0	0	0	0	0	0	0	0	0	0	0	0	0	0.010982	0.033556	0.018432	0.089975
Nystagmus	4075	0	9	0	0	0	0	0	0	-1	-1	-1	-1	1	1	1	1	0	0	0	0	0	0	1	1	1	1	0	0	0	0	0	0	1	1	0.007236	0.025692	0.008111	0.051584
Nystagmus	4076	1	0.6	0	0	0	0	0	0	0	0	0	0	0	0	0	0	0	0	0	0	0	0	0	0	0	0	0	0	0	0	0	0	0	0	0.009379	0.290773	0.020194	0.265467
Nystagmus	4077	0	0.6	0	0	0	0	0	0	0	0	0	0	1	1	1	1	0	0	1	1	1	1	0	0	0	0	0	0	0	0	0	0	0	0	0.007165	0.041314	0.011781	0.066866
Nystagmus	4078	1	0.8	0	0	0	0	0	0	0	0	0	0	0	0	0	0	0	0	0	0	0	0	0	0	0	0	0	0	0	0	0	0	0	0	0.008207	0.053813	0.020162	0.110118
Nystagmus	4079	0	0.5	0	0	0	0	0	0	0	0	0	0	0	0	0	0	0	0	0	0	0	0	0	0	0	0	0	0	0	0	0	0	0	0	0.009001	0.053098	0.0218	0.12323
Nystagmus	4080	0	0.6	0	0	0	0	0	0	0	0	0	0	0	0	0	0	0	0	0	0	0	0	0	0	0	0	0	0	0	0	0	0	0	0	0.008563	0.033777	0.013103	0.066564
Nystagmus	4081	1	5	0	0	0	0	0	0	-1	-1	-1	-1	1	1	1	1	0	0	0	0	0	0	1	1	1	1	0	0	0	0	0	0	1	1	0.009099	0.022134	0.007155	0.038707
Nystagmus	4082	1	0.8	0	0	0	0	0	0	0	0	0	0	0	0	0	0	0	0	0	0	0	0	0	0	0	0	0	0	0	0	0	0	0	0	0.004479	0.025621	0.015441	0.048726
Nystagmus	4083	1	5.9	1	1	1	1	0	0	0	0	0	0	1	1	1	1	0	0	0	0	0	0	1	1	1	1	0	0	0	0	0	0	1	1	0.018965	0.077757	0.028518	0.113089
Nystagmus	4084	0	5.5	1	1	1	1	0	0	0	0	0	0	1	1	1	1	0	0	0	0	0	0	1	1	1	1	0	0	0	0	0	0	1	1	0.00795	0.018035	0.010929	0.041091
Nystagmus	4085	1	5.6	1	1	1	1	0	0	0	0	0	0	1	1	1	1	0	0	0	0	0	0	0	0	0	0	0	0	-1	-1	-1	-1	1	1	0.00901	0.050402	0.016049	0.07968
Nystagmus	4086	0	4.2	0	0	0	0	0	0	0	0	0	0	0	0	0	0	0	0	0	0	0	0	0	0	0	0	0	0	0	0	0	0	0	0	0.008597	0.024909	0.012171	0.055423
Nystagmus	4087	1	7	1	1	1	1	0	0	0	0	0	0	1	1	1	1	0	0	0	0	0	0	1	1	1	1	0	0	0	0	0	0	1	1	0.010534	0.045898	0.007067	0.046707
Nystagmus	4088	1	10	1	1	1	1	0	0	1	1	1	1	1	1	1	1	0	0	1	1	1	1	1	1	1	1	0	0	1	1	1	1	0	0	0.009011	0.035926	0.013523	0.049697
Nystagmus	4089	1	4.2	1	1	1	1	0	0	0	0	0	0	1	1	1	1	0	0	0	0	0	0	1	1	1	1	0	0	0	0	0	0	1	1	0.007687	0.021259	0.009367	0.042925
Nystagmus	4090	0	4.9	1	1	1	1	0	0	0	0	0	0	1	1	1	1	0	0	0	0	0	0	1	1	1	1	0	0	0	0	0	0	1	1	0.020256	0.066722	0.012078	0.075262
Nystagmus	4091	1	8	0	0	0	0	0	0	0	0	0	0	0	0	0	0	0	0	0	0	0	0	0	0	0	0	0	0	0	0	0	0	0	0	0.008112	0.015394	0.008355	0.02841
Nystagmus	4092	1	5.9	1	1	1	1	0	0	0	0	0	0	1	1	1	1	0	0	0	0	0	0	1	1	1	1	0	0	0	0	0	0	1	1	0.015951	0.06027	0.015674	0.057707
Supplemenatary data 1. The ophthalmologist’s diagnosis from the original videos, the ophthalmologist’s diagnosis from the DM-reconstructed videos, and the normalized pixel error of the DM-reconstructed videos in relevant diagnosis comparisons of digital mask.
In the column named “gender", "1" for male, "0" for female;
In the columns named “diagnosis” and "ground truth", "1" for abnormal, "0" for normal;
In the columns named “diagnostic consistency”, “0” for consistent, “1” and “-1” for inconsistent;
In the columns named “diagnostic accuracy”, “0” for accurate, “1” and “-1” for inaccurate.

## Sheet: 2
Demographic									Questions to validate the acceptability of DM to patients
Patient ID	Dependent	Gender	Age	Education level	Experience of using smartphones	Frequency of visiting a hospital per year	Whether have a disease with facial signs	Experience of using digital medicine	1.Disclosing my health information can help me diagnose and treat diseases	2. Establish health records to record my health information, which can detect and control my health status and condition	3.When I encounter any health problems, the online medical website can provide relevant information to help me solve the problems	4.I'm worried that my health information posted on the Internet may be resold.	5.I'm worried that other people can see my medical information on the Internet.	6.I'm worried that the disclosure of medical and health information I post on the Internet will affect other people's opinions on me.	7.My health information will be used properly by doctors	8.My privacy will be kept secret by the online medical website	9.Without my permission, my health information will not be used for purposes other than medical treatment	10.I will disclose my information online when my doctor asks me to provide health information	11.I'm willing to provide facial information if it's helpful	12.I will probably publish my medical and health information on some online medical websites	13.If DM is used, others can't recognize me	14.If DM is used, my facial information cannot be resold	15.If DM is used, I will not get less medical help	16.If DM is used, I prefer to provide facial medical information
6	1	2	2	5	5	1	1	1	2	2	2	1	1	2	2	4	4	2	2	2	2	2	4	2
7	1	1	2	5	5	1	2	1	1	1	1	1	1	1	1	2	2	2	2	1	1	1	1	1
8	1	2	3	5	5	2	2	1	1	1	1	1	1	1	4	4	4	2	2	2	1	1	1	1
9	1	2	2	5	4	1	2	2	1	2	2	2	2	2	2	2	2	2	2	3	1	1	3	2
10	1	1	2	5	5	1	2	2	1	1	2	2	1	2	2	2	2	2	2	2	1	1	2	1
11	1	2	2	5	5	3	2	2	1	3	4	2	2	3	2	3	3	2	2	2	1	1	1	1
12	1	1	2	5	4	2	2	1	1	1	1	2	2	2	2	2	4	2	2	2	1	2	4	2
13	1	2	2	5	5	1	2	1	1	1	1	2	2	2	2	2	2	2	2	2	2	2	2	4
14	1	1	2	5	3	1	2	2	2	2	4	4	4	2	2	2	2	2	2	2	2	2	2	2
15	1	1	2	5	5	1	2	1	1	1	1	2	2	2	1	1	1	1	1	2	2	2	2	2
16	1	1	3	5	5	1	2	1	1	1	2	2	2	2	4	4	4	4	4	4	1	1	1	1
17	1	2	3	5	5	1	2	1	1	1	2	1	2	2	1	1	4	1	1	1	1	1	2	1
18	1	1	2	4	5	4	1	1	2	4	4	1	1	1	4	5	5	2	2	2	2	4	2	1
19	1	1	2	5	5	1	2	1	1	1	1	1	1	2	5	1	1	1	1	2	1	1	2	1
20	1	1	2	5	3	2	1	2	1	1	1	1	1	1	1	1	1	1	1	1	1	1	1	1
21	1	1	3	5	5	1	2	2	1	1	2	2	2	2	4	4	4	3	2	3	3	2	2	2
22	1	2	2	5	5	1	2	2	1	1	1	2	2	2	1	1	1	1	2	2	1	1	1	1
23	1	1	2	4	5	1	2	1	2	3	2	1	1	1	2	2	2	4	5	4	2	2	2	2
24	1	2	3	4	5	2	2	1	3	2	5	1	1	1	5	5	5	1	5	4	2	4	3	2
25	1	2	4	4	5	1	2	1	1	1	1	5	5	5	3	1	3	1	1	3	1	1	1	1
26	1	2	2	5	5	1	2	1	1	1	2	4	4	4	2	1	2	2	2	2	2	2	2	2
27	1	1	3	5	5	1	2	2	2	2	2	1	1	2	2	2	4	3	4	2	2	2	2	2
28	1	2	3	5	4	1	2	2	2	2	2	3	2	2	1	2	2	2	2	2	1	1	1	1
29	1	1	2	5	5	1	2	2	2	1	2	2	1	2	2	3	4	2	2	3	2	2	2	1
30	1	2	2	5	5	1	2	2	2	2	2	2	2	2	2	2	4	2	2	2	2	2	4	3
31	1	1	3	5	5	1	2	2	2	2	2	1	1	1	4	4	5	2	2	2	1	1	1	1
32	1	2	2	5	5	1	2	2	5	5	5	1	1	4	5	5	5	5	2	5	2	4	4	4
33	1	2	2	5	5	1	2	1	1	1	1	1	1	1	1	2	2	2	2	2	1	1	2	2
34	1	2	2	5	5	1	2	1	2	1	1	1	1	1	2	2	2	2	3	4	1	2	4	4
35	1	2	2	5	5	5	2	1	1	1	2	2	2	4	2	4	5	1	1	1	1	1	4	2
36	1	2	3	5	5	1	2	2	2	2	2	2	5	4	2	2	2	2	2	2	2	2	2	2
37	1	2	3	5	5	1	2	2	1	1	4	1	1	1	2	4	4	2	4	4	2	2	2	2
38	1	2	3	4	5	2	2	2	2	2	2	1	1	1	2	4	4	2	2	1	2	2	2	2
39	1	1	2	4	4	1	1	2	1	2	4	1	1	1	1	2	4	1	1	2	1	1	3	1
40	1	2	5	4	5	5	2	1	1	1	2	2	2	1	2	5	4	1	1	2	1	2	2	2
41	1	1	3	4	5	1	1	2	2	2	2	3	2	2	3	3	3	3	2	3	2	2	3	2
42	1	2	2	4	5	1	2	2	2	2	2	2	1	2	2	2	2	2	2	2	2	2	2	2
43	1	1	2	5	5	2	1	1	1	1	1	2	2	2	2	2	2	1	2	2	2	3	2	2
44	1	1	5	2	4	1	2	1	1	2	2	2	2	5	2	2	2	2	2	2	2	3	2	3
45	1	1	3	4	5	1	2	1	1	1	1	4	4	2	1	1	1	1	1	1	1	1	1	1
46	1	1	5	4	5	2	1	2	1	1	1	5	3	5	1	1	1	1	1	3	1	1	1	1
47	1	1	3	4	5	1	2	2	2	2	2	1	1	1	2	2	2	2	2	2	1	1	1	1
48	1	2	2	4	5	1	2	2	1	1	1	3	2	3	2	2	2	2	1	2	3	3	3	3
49	1	1	4	4	5	2	1	1	1	1	1	2	2	2	1	2	2	1	1	2	2	2	2	1
50	1	1	2	4	3	1	2	2	1	1	1	2	2	2	2	2	2	2	2	3	3	4	2	3
51	1	2	5	4	5	2	1	2	2	2	2	5	4	5	3	2	2	2	2	3	2	2	2	3
52	1	1	5	3	5	2	2	1	2	2	2	2	2	2	4	2	2	2	2	2	2	2	2	2
53	1	1	4	4	5	1	2	2	1	1	2	1	1	1	2	4	4	1	2	4	1	4	1	1
54	1	1	2	4	5	1	2	1	1	1	2	2	1	2	2	1	1	1	1	2	1	1	1	1
55	1	2	2	5	5	2	1	1	1	1	2	1	1	1	1	1	2	4	4	4	1	2	2	2
56	1	1	3	5	5	1	2	2	1	1	1	2	2	2	1	1	1	1	1	2	1	1	1	1
57	1	1	5	5	5	1	2	1	1	1	1	2	2	2	2	3	4	2	2	2	2	2	2	2
58	1	2	2	4	4	1	1	2	1	1	1	2	2	2	1	2	2	1	1	2	3	2	2	1
59	1	2	2	5	5	1	2	2	1	1	1	2	2	2	2	2	2	1	1	2	1	1	2	1
60	1	2	2	4	5	2	1	2	1	1	1	1	1	1	2	2	2	2	4	1	1	1	1	1
61	1	1	2	5	5	1	2	2	2	2	2	1	1	1	2	2	2	2	2	2	1	2	2	2
62	1	1	3	5	5	2	2	2	1	1	1	1	1	1	2	4	4	1	1	1	1	1	2	1
63	1	2	2	5	5	1	2	1	1	1	1	4	4	3	1	4	4	5	1	4	1	1	1	1
64	1	2	2	4	5	2	2	1	2	2	3	2	2	2	4	2	2	2	2	2	2	4	2	2
65	1	1	2	4	5	3	2	1	1	1	1	2	1	3	2	2	2	1	1	1	4	4	2	3
66	1	1	2	5	5	1	2	2	2	2	2	1	1	1	2	2	2	2	4	1	2	5	5	5
67	1	1	2	5	5	1	2	1	1	1	1	1	1	1	2	2	2	1	1	1	1	1	1	1
68	1	1	4	5	5	1	2	1	1	1	1	1	1	1	1	1	1	1	1	2	1	1	1	1
69	1	2	3	4	5	1	1	2	2	2	3	1	1	2	1	2	4	2	3	1	1	2	2	1
70	1	2	4	5	5	1	1	1	1	1	2	1	1	2	1	2	5	1	1	2	1	1	2	1
71	1	2	1	3	4	2	1	1	1	1	1	2	2	2	3	4	2	2	2	2	3	2	2	2
72	1	2	5	4	5	2	2	2	1	1	1	2	2	2	2	2	2	2	2	2	1	1	1	1
73	1	1	2	5	5	1	2	2	2	2	4	1	1	3	2	2	1	1	1	2	1	1	4	1
74	1	1	2	5	5	1	2	2	1	1	2	4	4	1	2	2	2	2	4	2	2	4	2	2
75	1	1	2	5	4	3	2	1	2	2	2	2	2	2	2	2	2	2	1	2	2	2	4	3
76	1	1	5	3	2	1	1	2	1	1	1	1	1	1	1	2	1	1	1	1	1	1	1	1
77	1	2	2	5	5	1	2	1	1	1	4	2	2	2	2	2	2	2	2	2	2	4	4	2
78	1	2	2	5	5	1	2	1	2	2	2	2	2	2	2	2	2	2	1	2	1	1	1	1
79	1	2	3	4	5	2	1	1	2	2	2	1	1	1	2	4	4	2	4	2	2	4	2	4
80	1	1	2	4	4	1	2	1	2	2	2	2	2	3	2	4	4	2	2	3	1	3	4	2
81	1	1	3	4	5	1	2	2	3	3	3	2	2	2	4	2	4	3	3	4	1	2	2	2
82	1	2	3	5	5	1	1	2	1	2	3	2	2	3	2	2	2	2	2	2	2	2	3	2
83	1	1	4	5	3	1	2	2	3	2	3	1	1	2	5	5	5	4	4	5	2	2	2	5
84	1	2	5	4	5	2	2	1	1	1	1	4	4	4	1	2	2	1	1	2	1	1	1	1
85	1	2	4	4	5	1	2	1	1	1	1	2	2	2	2	2	2	2	2	2	1	1	1	1
86	1	2	5	2	4	1	2	2	1	1	1	2	2	2	2	1	1	1	1	2	2	2	2	1
87	1	2	3	5	5	1	2	2	1	1	1	2	1	2	2	2	4	2	2	2	1	1	3	2
88	1	1	3	2	4	1	1	1	2	1	1	5	5	5	4	4	1	1	1	1	5	3	1	1
89	1	1	2	4	3	1	2	1	1	1	1	1	1	1	1	1	1	1	2	1	1	1	1	1
90	1	2	3	4	5	1	2	1	2	2	2	1	1	1	2	2	2	1	4	3	1	1	2	1
91	1	1	5	3	5	1	2	1	1	1	1	3	3	3	2	1	1	1	1	3	3	3	1	1
92	1	1	3	5	5	1	2	1	2	2	4	1	1	1	2	2	4	2	4	5	2	4	4	4
93	1	1	4	4	5	1	2	1	1	1	1	5	5	5	5	1	1	1	1	1	5	5	1	1
94	1	1	2	5	5	3	2	1	2	2	4	2	2	3	2	2	2	2	4	2	2	2	3	2
95	1	1	3	5	5	1	2	2	1	1	2	1	1	2	2	2	2	2	2	2	1	1	2	1
96	1	2	2	4	3	2	2	2	2	1	2	4	2	2	2	2	2	2	2	2	2	2	2	2
97	1	1	2	5	5	1	1	1	5	4	2	1	1	1	5	5	5	1	5	5	5	5	3	5
98	1	1	4	4	5	2	2	2	1	1	1	2	2	2	1	1	1	1	1	1	1	1	1	1
99	1	1	3	5	5	1	2	1	1	1	1	1	1	1	2	2	2	1	1	2	2	2	1	2
100	1	2	4	4	4	1	1	2	2	2	2	1	1	1	4	4	5	2	2	2	1	4	2	3
101	1	1	2	4	5	1	1	2	1	1	1	4	1	2	1	1	1	1	1	1	1	1	1	1
102	1	2	2	5	5	1	1	2	1	1	1	1	1	1	3	5	5	1	1	1	1	1	1	1
103	1	1	4	5	4	2	2	1	2	2	2	1	1	2	2	2	4	2	2	2	3	2	2	2
104	1	2	2	5	5	1	2	1	1	1	2	4	5	4	1	2	1	1	1	2	2	2	1	1
105	1	1	3	4	5	2	2	1	1	1	2	1	1	2	1	4	4	2	2	2	2	2	2	2
106	1	2	2	5	5	1	2	1	1	1	1	2	2	2	2	2	3	1	1	2	1	2	3	1
107	1	1	5	4	5	1	1	2	1	1	1	1	1	1	1	2	1	1	1	2	2	2	1	2
108	1	2	2	4	3	2	2	2	1	1	2	1	1	3	1	2	2	2	2	2	1	1	1	1
109	1	2	2	4	5	1	1	2	1	1	1	3	2	3	2	2	2	1	1	2	1	2	2	3
110	1	1	3	5	4	3	2	2	2	2	2	2	2	2	4	4	4	4	3	2	2	4	2	2
111	1	2	5	5	5	5	2	1	2	1	2	2	2	2	2	2	2	1	1	2	2	2	4	2
112	1	1	4	4	5	1	2	2	1	1	1	1	1	1	2	2	2	2	2	3	1	1	1	1
113	1	1	3	4	5	1	2	1	2	2	2	2	2	1	2	2	4	2	2	2	2	2	2	2
114	1	1	4	4	5	2	2	2	2	2	2	2	1	2	1	2	2	1	2	2	4	2	2	2
115	1	1	4	3	5	2	2	2	2	1	1	5	3	4	2	1	1	1	1	1	5	3	1	1
116	1	2	2	5	5	1	2	1	1	1	4	4	3	3	2	2	3	2	2	2	4	3	2	2
117	1	2	4	4	4	1	2	2	1	1	1	1	1	1	1	1	1	1	1	1	1	4	1	1
118	1	1	3	4	5	1	2	1	1	1	2	1	1	2	2	4	4	2	2	2	2	2	2	1
119	1	1	2	4	4	1	2	2	2	2	2	2	2	2	4	4	4	2	2	2	2	2	4	2
120	1	2	3	4	5	2	2	1	2	2	2	2	1	2	2	2	2	2	2	2	2	2	2	2
121	1	2	3	5	5	3	2	2	2	1	1	1	1	2	2	5	1	2	2	2	4	5	2	4
122	1	1	4	5	5	1	2	1	1	1	1	1	2	2	1	1	1	1	1	1	1	1	2	2
123	1	2	5	4	5	2	1	1	2	1	2	2	2	2	2	2	2	2	2	2	2	2	2	1
124	1	2	3	4	5	1	2	1	1	2	2	2	2	2	2	2	2	2	4	4	2	2	2	2
125	1	1	2	4	3	2	1	1	1	1	1	3	2	2	2	2	2	2	2	2	1	1	1	1
126	1	1	3	5	5	1	2	2	1	1	1	1	1	1	1	1	1	1	1	1	2	1	1	1
127	1	1	4	5	5	2	2	2	2	2	2	1	1	1	2	3	3	2	2	2	2	2	3	2
128	1	1	3	5	5	1	2	2	3	2	3	2	2	2	3	4	3	3	3	4	2	2	2	2
129	1	2	3	4	5	1	2	2	2	2	2	4	4	4	2	2	2	2	2	2	2	2	2	2
130	1	1	4	5	3	2	2	1	1	1	1	1	1	1	1	1	1	1	1	1	1	1	1	1
131	1	1	5	4	4	1	2	2	3	2	2	2	2	2	1	2	2	2	2	2	2	2	2	2
132	1	1	2	5	5	1	2	2	1	1	1	4	4	4	4	2	2	2	2	2	2	2	2	2
133	1	2	3	4	4	1	2	1	4	4	4	4	4	4	2	2	4	4	2	4	2	2	2	2
134	1	2	5	4	5	1	2	1	2	2	2	2	2	3	2	4	4	3	2	4	2	2	2	2
135	1	2	3	5	5	1	1	1	1	1	1	1	1	1	1	1	1	1	1	1	4	4	4	4
136	1	2	2	4	3	1	1	1	1	1	2	2	2	1	2	2	2	2	4	4	2	2	3	2
137	1	1	4	4	5	1	1	2	1	1	1	2	2	2	2	2	2	2	1	2	1	2	1	1
138	1	1	4	4	5	1	2	2	1	1	1	1	1	1	1	1	1	1	1	1	1	1	1	1
139	1	1	2	4	5	1	2	1	1	1	1	1	1	1	2	4	4	2	2	2	1	2	2	2
140	1	1	3	4	5	1	2	1	1	1	1	1	1	1	1	1	1	1	1	1	1	1	1	1
141	1	2	4	4	4	2	1	1	2	1	1	2	2	2	2	1	1	1	1	1	1	1	1	1
142	1	2	3	4	5	1	2	2	1	1	1	1	1	1	1	1	1	1	1	1	1	1	1	1
143	1	2	3	4	3	2	2	2	1	1	1	5	5	4	1	1	1	1	1	2	1	1	1	1
144	1	1	3	4	5	1	2	1	1	1	1	1	1	1	1	1	1	1	1	1	1	1	4	1
145	1	1	2	4	5	1	2	1	2	2	2	2	2	2	2	2	2	2	2	2	2	2	2	2
146	1	1	5	4	5	1	2	1	1	1	1	3	3	3	1	1	1	1	1	1	1	1	1	1
147	1	1	2	4	4	1	2	2	1	1	1	2	1	1	2	4	4	1	4	1	4	4	4	4
148	1	2	5	4	5	2	1	2	2	2	2	1	1	2	2	2	2	2	2	2	2	2	2	2
149	1	2	2	5	5	1	2	1	1	1	2	2	2	3	2	3	2	2	2	2	2	2	2	2
150	1	1	3	4	5	1	2	1	1	1	1	2	2	2	4	1	2	1	1	3	3	3	3	3
151	1	1	5	5	5	1	2	2	1	2	2	3	2	3	2	2	2	2	1	2	2	2	2	2
152	1	2	2	4	5	1	2	2	1	1	1	4	4	4	1	1	1	1	1	1	4	1	4	1
153	1	1	4	5	5	1	1	1	1	1	1	1	1	2	2	2	2	2	2	2	2	2	2	2
154	1	2	2	5	5	2	2	1	1	1	1	2	2	2	2	2	2	2	1	2	1	1	1	1
155	1	1	3	5	5	1	2	1	2	2	2	1	1	1	2	2	2	1	1	2	1	1	1	1
156	1	2	2	4	4	1	2	1	2	2	2	1	1	2	2	4	4	2	4	2	2	2	2	2
157	1	2	2	5	4	1	2	2	1	1	1	2	2	2	2	2	2	2	2	2	1	1	1	1
158	1	2	5	3	5	2	1	2	1	1	1	3	4	5	1	1	1	1	1	1	2	2	2	1
159	1	2	1	4	5	1	2	1	1	1	2	2	2	2	2	2	2	2	2	2	1	4	4	2
160	1	2	2	4	5	2	2	1	4	2	4	1	1	1	4	5	5	2	2	1	2	5	4	4
161	2	2	1	2	5	2	1	2	1	1	1	3	3	3	3	3	3	2	2	3	3	3	3	3
162	1	1	3	4	4	1	2	2	1	1	1	2	2	2	2	1	1	1	1	2	2	2	1	2
163	1	2	2	4	5	1	2	2	2	2	4	1	2	2	2	4	4	2	4	4	2	4	3	3
164	1	2	3	5	5	2	1	1	1	1	1	1	1	1	2	2	4	1	1	1	2	2	2	2
165	1	1	3	5	5	1	2	1	1	1	1	5	5	1	1	1	1	1	4	2	2	2	2	2
166	1	1	2	5	5	2	1	1	1	1	1	1	1	2	2	4	4	2	2	2	1	1	1	1
167	1	1	3	5	5	1	2	2	2	2	2	2	1	3	2	2	2	1	2	2	5	2	2	1
168	1	1	5	3	5	2	1	1	1	1	1	1	1	1	1	1	1	1	1	3	1	1	1	1
169	1	2	2	4	5	2	2	1	2	2	5	1	1	1	4	4	4	2	2	2	2	4	2	2
170	1	1	3	5	5	1	2	2	1	1	1	2	1	2	2	2	2	2	2	2	2	2	2	2
171	1	1	3	5	5	1	2	1	2	2	2	2	2	2	2	2	2	3	4	2	2	1	1	1
172	1	1	3	5	4	1	2	1	2	2	2	2	2	2	1	1	2	2	4	3	2	1	2	2
173	1	2	3	5	4	1	1	2	1	1	1	2	2	2	2	2	2	2	2	2	2	2	2	2
174	1	2	2	5	5	2	1	2	1	1	2	1	1	2	1	2	2	1	1	1	2	5	1	4
175	1	1	3	4	5	1	2	1	2	2	2	2	2	2	2	3	4	2	2	2	2	2	2	2
176	1	1	3	5	3	1	1	2	1	2	2	2	1	1	2	2	2	3	2	2	5	4	5	5
177	1	1	3	5	3	1	1	2	2	1	2	1	1	1	2	2	4	2	2	2	1	1	2	2
178	1	1	3	5	5	1	2	2	2	2	2	2	2	2	2	2	2	2	2	2	2	2	2	2
179	1	1	3	5	5	1	2	2	1	1	1	1	1	1	4	5	5	1	2	2	2	2	4	2
180	1	1	2	5	5	1	2	1	2	2	1	1	1	1	2	4	4	4	5	5	2	2	2	2
181	1	2	2	4	5	1	2	2	1	1	1	1	1	1	3	3	4	2	2	2	2	2	2	2
182	1	1	3	5	4	2	2	2	2	2	2	1	1	4	2	4	4	2	2	2	2	2	2	2
183	1	1	3	5	3	1	2	2	1	1	1	2	2	2	2	2	2	2	2	2	2	1	2	1
184	1	1	3	5	4	2	2	1	2	2	2	1	1	1	2	2	4	2	4	2	3	5	3	4
185	1	1	3	4	4	2	2	1	1	1	1	2	2	2	3	2	2	2	2	2	2	2	2	2
186	1	2	3	4	5	1	1	2	1	1	1	4	2	2	1	1	1	1	1	2	1	1	1	1
187	1	1	3	5	5	5	1	1	3	2	3	2	2	2	4	4	2	2	5	4	4	4	4	5
188	1	2	4	5	5	1	2	2	2	1	1	1	1	2	2	2	2	2	2	2	1	1	1	1
189	1	2	3	5	5	2	2	1	1	1	1	2	2	1	2	2	2	1	1	2	2	1	2	2
190	1	1	3	5	5	1	2	2	1	1	1	4	4	5	4	3	2	2	2	2	4	2	4	2
191	1	1	3	5	5	2	2	2	1	1	1	1	1	1	2	4	2	1	5	2	2	2	2	2
192	1	2	3	5	5	1	1	2	1	1	1	2	2	4	2	2	2	2	4	5	2	2	2	2
193	1	1	4	5	5	1	2	1	1	1	2	4	4	3	2	2	2	2	1	2	1	1	1	1
194	1	1	3	5	5	2	2	2	1	1	1	1	1	1	2	2	1	1	1	1	1	1	1	1
195	1	1	3	4	5	2	2	2	2	2	2	1	1	1	2	2	5	2	2	2	3	3	2	2
196	1	1	3	5	5	2	2	1	1	1	1	1	1	1	2	2	2	2	1	3	2	2	2	2
197	1	2	5	4	5	1	1	2	1	1	1	1	1	2	2	1	1	1	4	5	5	5	2	5
198	1	1	4	4	5	2	1	1	1	1	1	1	1	1	2	2	1	1	1	2	1	1	1	1
199	1	1	3	4	4	1	2	1	2	2	2	2	2	2	2	2	2	2	2	2	1	2	2	1
200	1	2	3	4	5	1	2	1	2	2	2	2	2	2	2	4	4	2	4	4	2	2	2	2
201	1	1	3	5	5	1	2	2	1	1	1	1	1	1	2	4	4	4	4	1	2	2	2	2
202	1	1	3	4	5	1	2	2	1	1	2	1	1	1	1	4	4	2	1	1	1	1	1	1
203	1	1	2	5	4	1	2	1	1	1	2	1	1	2	2	2	2	2	2	2	1	1	2	2
204	1	1	3	5	5	1	1	1	2	2	2	2	1	1	2	5	4	1	2	1	3	3	2	2
205	1	1	3	5	5	1	2	1	2	2	2	1	2	3	2	2	2	2	2	2	1	2	2	2
206	1	1	3	5	5	1	2	1	2	2	2	1	1	1	2	1	1	1	1	1	1	2	2	2
207	1	2	2	5	5	1	2	2	1	1	1	2	2	2	2	2	2	1	1	1	1	1	4	1
208	1	1	4	2	5	2	2	1	1	1	1	1	1	1	1	1	1	1	1	1	1	1	1	1
209	1	1	3	5	5	1	2	2	2	2	2	1	1	2	2	3	4	3	2	2	2	3	2	2
210	1	1	2	4	5	1	2	2	1	1	1	2	2	1	2	2	2	2	2	2	2	2	2	2
211	1	2	3	4	5	2	2	1	1	1	1	1	1	1	2	2	2	2	2	2	2	2	2	2
212	1	1	1	3	5	1	2	2	1	1	1	1	1	1	1	1	1	1	2	1	1	1	1	1
213	1	1	3	4	5	1	2	2	1	1	1	2	2	2	1	1	1	1	1	3	2	2	2	2
214	2	1	5	4	5	2	1	1	2	2	2	1	1	2	2	2	4	2	2	2	4	2	2	3
215	1	2	2	4	4	1	2	2	2	2	2	2	2	2	2	2	2	2	2	2	2	2	2	2
216	1	2	2	4	5	1	2	2	1	1	2	1	1	1	2	4	4	1	2	1	2	2	4	4
217	1	1	2	4	4	1	2	2	3	3	3	3	3	3	3	3	3	1	2	3	3	3	3	3
218	1	1	5	4	5	2	2	1	1	1	1	5	5	5	1	1	1	1	1	1	1	1	1	1
219	1	2	3	3	5	1	2	2	2	1	2	1	1	1	3	2	2	2	2	1	1	1	1	1
220	1	2	3	4	5	1	2	1	1	1	1	2	2	3	1	1	1	1	2	2	1	1	1	1
221	1	2	4	2	4	1	2	2	2	2	2	5	3	5	2	2	2	5	2	5	2	2	2	2
222	1	2	5	4	4	2	2	2	1	1	2	1	1	1	2	2	2	2	2	2	2	2	2	2
223	1	1	2	4	5	1	2	2	1	1	1	4	4	3	1	1	1	1	1	1	3	3	2	2
224	1	1	4	3	5	1	1	2	1	1	1	2	2	2	1	5	5	1	1	1	3	2	2	2
225	1	2	5	4	3	2	2	2	2	2	2	2	2	2	2	2	2	2	2	3	2	2	2	2
226	1	2	5	4	5	1	1	2	1	1	1	3	3	5	2	2	2	2	1	2	1	1	1	1
227	1	2	4	4	4	1	2	2	2	2	2	1	1	1	3	2	2	2	2	2	2	2	2	2
228	1	1	3	4	5	1	2	2	1	2	2	2	2	2	2	2	2	2	2	2	3	2	2	2
229	1	1	4	4	5	1	2	1	2	2	4	2	2	1	4	5	4	2	2	2	2	2	4	2
230	1	1	5	2	5	1	2	2	3	2	2	3	3	3	4	2	4	2	4	5	3	1	2	4
231	1	2	2	4	5	3	2	1	2	2	1	1	1	1	4	4	4	2	2	2	1	2	2	2
232	1	2	2	4	4	1	2	1	1	1	1	2	1	2	1	1	1	1	1	2	1	1	1	1
233	1	1	4	3	5	1	2	2	1	1	1	1	1	1	1	1	1	1	1	1	1	1	1	1
234	1	1	3	5	5	1	2	2	2	2	2	2	2	2	2	4	4	3	2	4	2	4	2	2
235	1	2	5	3	3	1	2	2	1	1	1	5	5	5	2	3	3	2	1	2	3	3	2	2
236	1	1	4	4	5	1	2	2	1	1	1	2	5	5	2	5	5	2	2	2	5	5	5	2
237	1	1	2	4	4	2	2	2	2	2	2	3	1	1	2	5	5	2	2	1	1	1	1	1
238	1	2	2	5	5	1	2	2	2	1	2	4	4	2	3	4	4	2	2	2	2	2	3	2
239	1	1	2	4	4	1	2	2	2	2	2	2	2	2	2	4	4	2	2	2	1	1	1	1
240	1	1	4	4	5	1	2	2	1	1	1	2	2	2	1	1	1	1	1	1	1	1	1	5
241	1	2	3	4	5	1	2	2	2	2	4	1	1	1	5	5	5	2	4	2	1	1	1	1
242	1	1	5	3	5	2	2	1	1	1	1	2	2	2	2	1	2	2	2	2	2	2	2	2
243	1	1	4	2	3	1	2	1	1	1	1	1	1	1	1	1	1	1	1	1	1	1	1	1
244	1	1	4	4	5	1	1	1	1	1	2	2	2	3	2	4	4	2	2	2	2	2	2	2
245	1	2	2	5	5	1	2	2	2	1	1	2	2	2	1	2	2	1	1	3	2	1	2	2
246	1	2	5	4	5	1	2	1	1	1	1	5	5	5	1	1	1	1	1	1	1	1	1	1
247	1	2	2	4	4	1	2	1	1	1	1	1	1	4	2	2	2	2	2	3	1	2	1	1
248	1	2	4	4	5	1	2	1	2	2	2	2	2	1	4	4	4	2	1	3	2	2	2	2
249	1	2	5	2	3	2	2	2	1	1	1	2	2	2	1	1	1	1	1	3	1	1	1	1
250	1	2	5	3	5	1	2	1	1	2	1	3	3	3	1	3	2	1	1	3	1	1	2	1
251	1	2	3	4	5	2	2	1	1	1	1	2	2	2	2	2	2	2	2	1	1	1	1	1
252	1	2	5	3	3	5	2	2	1	1	1	2	2	2	2	2	2	2	2	1	1	1	1	1
253	1	1	5	1	3	5	2	2	1	1	1	1	1	1	1	1	1	1	1	1	1	1	1	1
254	1	1	2	4	4	1	2	2	1	1	2	2	2	2	2	2	2	1	1	2	2	4	2	2
255	1	2	5	4	5	1	2	2	1	1	2	1	1	2	4	2	2	2	2	2	2	2	2	2
256	1	1	2	5	4	1	1	1	1	1	1	2	2	2	2	4	4	2	3	5	1	1	3	2
257	1	2	4	5	4	1	2	2	2	2	2	1	1	1	3	2	4	4	4	4	2	4	4	4
258	1	2	2	4	5	5	1	1	3	3	5	1	1	1	2	4	5	4	2	5	1	1	4	1
259	1	2	5	3	3	1	2	1	1	1	1	5	5	5	3	3	1	1	1	2	1	1	1	1
260	1	2	2	4	5	1	2	1	1	1	1	1	1	1	2	2	4	1	1	1	2	2	2	1
261	1	2	4	3	5	3	1	1	1	1	1	2	2	2	4	1	1	1	1	1	1	1	1	1
262	1	2	3	5	5	1	2	1	2	2	2	2	4	3	2	2	2	2	2	2	2	2	2	2
263	1	2	5	2	5	2	2	2	2	2	1	1	1	2	2	1	1	1	2	2	2	2	2	2
264	1	2	4	2	4	2	2	2	1	1	1	4	3	4	1	1	1	2	1	1	3	1	1	1
265	1	2	3	2	4	1	2	1	2	2	2	2	3	3	2	1	2	2	2	2	5	2	5	3
266	1	1	3	4	5	1	2	2	1	1	1	1	1	1	2	2	1	1	1	2	1	1	2	2
267	1	1	3	3	3	1	2	1	1	1	1	2	2	2	2	1	2	2	2	2	1	1	1	1
268	1	2	5	2	3	1	2	1	1	1	1	2	2	2	1	1	1	1	1	2	1	1	2	1
269	1	1	3	4	5	1	2	2	1	1	1	1	1	1	2	4	4	5	3	3	1	1	1	1
270	2	1	1	1	2	2	2	2	5	5	2	2	2	2	2	5	3	2	5	2	3	4	3	4
271	1	1	4	5	5	1	2	2	1	1	1	2	2	2	2	2	2	1	1	2	1	2	2	2
272	1	1	1	1	2	1	2	1	2	2	4	2	3	1	2	2	5	4	1	1	3	1	1	2
273	1	1	3	4	5	1	2	1	1	1	1	2	2	2	2	2	2	2	2	2	1	1	2	1
274	1	1	2	2	5	2	2	2	1	1	1	5	4	3	1	1	1	1	1	3	3	1	4	1
275	1	2	5	4	5	2	2	2	2	2	2	2	2	2	2	2	2	2	2	2	1	1	1	2
276	1	2	4	3	5	1	2	2	2	1	2	3	4	4	4	2	2	2	2	2	2	2	2	2
277	1	2	5	2	5	1	2	1	1	1	1	5	5	3	1	1	1	1	1	1	1	1	1	2
278	1	2	5	2	5	1	2	2	1	1	1	4	4	5	3	3	3	1	1	3	3	3	3	2
279	1	2	5	3	5	1	2	2	2	2	2	2	2	2	2	2	2	2	2	2	2	2	2	2
280	1	1	5	4	5	1	1	2	1	1	1	2	2	2	2	2	2	2	2	2	2	2	2	2
281	1	2	5	2	3	1	2	1	2	2	2	5	5	5	1	1	1	1	1	1	1	1	1	1
282	1	2	5	3	4	2	2	1	1	1	1	2	2	2	2	1	1	1	1	1	1	1	1	1
283	1	2	5	2	5	2	2	2	2	2	2	5	5	5	3	3	3	2	2	3	2	2	3	3
284	1	1	4	3	2	2	2	1	1	1	5	5	5	5	1	1	1	1	1	1	5	5	1	1
285	2	2	5	2	5	2	2	2	1	1	1	2	2	2	3	3	3	2	2	3	4	4	2	2
286	1	2	5	4	4	1	2	2	1	1	1	2	2	2	1	2	2	1	1	2	1	1	1	1
287	1	2	5	2	3	1	2	2	3	1	1	5	5	5	2	2	2	2	2	2	3	3	3	3
288	2	1	1	1	1	1	2	1	1	1	1	5	5	5	2	1	1	1	1	3	3	3	3	3
289	1	1	3	4	5	1	2	2	1	1	1	5	5	5	5	2	2	2	1	4	4	5	2	2
290	2	2	1	1	1	2	1	2	2	2	2	2	2	2	2	2	2	2	2	2	2	2	2	2
291	2	2	2	4	5	2	2	2	2	1	1	1	2	2	5	1	1	1	1	2	2	2	2	2
292	1	2	2	5	5	2	2	2	1	1	1	1	1	1	2	4	4	1	4	1	1	3	1	1
293	1	2	2	4	5	1	2	2	2	2	2	2	2	2	2	2	2	2	2	4	2	2	2	4
294	2	1	3	4	5	1	2	1	2	2	2	2	2	2	2	2	2	2	2	2	2	2	2	2
295	1	2	2	2	4	1	2	2	1	1	1	4	2	2	2	1	1	1	1	1	2	2	2	2
296	2	2	2	4	5	1	2	1	1	1	1	1	2	2	2	2	2	2	2	2	2	2	2	2
297	1	2	2	4	5	1	1	2	2	2	2	2	2	2	2	2	4	2	4	2	2	2	4	2
298	1	1	2	5	5	1	2	1	1	1	1	2	2	2	2	2	2	2	2	1	2	2	2	2
299	1	2	2	4	5	1	2	2	2	2	2	2	1	2	2	4	4	2	2	2	3	2	3	2
300	1	2	4	3	5	1	2	1	2	2	1	3	3	3	3	1	3	3	2	3	1	1	1	1
301	1	2	2	5	5	1	2	2	2	2	2	2	3	1	3	2	4	4	2	1	2	2	2	2
302	1	1	2	4	5	2	2	1	1	1	2	2	2	2	1	1	1	1	1	1	2	2	3	2
303	1	1	5	3	3	1	2	2	2	2	2	1	1	2	2	2	2	1	1	4	4	4	2	2
304	1	2	5	3	4	1	2	1	2	2	1	2	2	4	5	1	2	2	2	5	2	2	2	5
305	1	2	4	3	5	1	2	2	1	1	1	2	4	2	2	2	2	2	4	4	3	4	1	2
306	1	2	4	2	1	1	2	2	1	1	1	2	2	2	3	1	1	2	1	2	1	1	1	1
307	1	2	4	3	5	1	2	1	1	1	1	3	3	3	1	1	1	1	1	3	1	1	3	1
308	1	2	5	3	5	1	2	2	4	2	3	1	1	1	2	1	1	2	4	4	3	3	2	3
309	1	2	2	4	5	1	2	1	2	2	2	2	2	2	4	2	2	2	2	2	2	1	3	2
310	1	1	2	4	5	1	2	2	1	1	1	1	1	1	1	1	1	1	1	1	5	5	1	5
311	1	2	2	4	5	1	2	1	1	1	1	5	5	5	5	5	5	5	5	5	5	5	5	5
312	1	1	2	2	5	2	2	1	1	1	1	5	5	5	1	1	1	1	1	5	1	1	1	1
313	1	2	2	5	5	1	2	2	1	1	1	2	2	3	2	1	1	1	1	2	2	2	1	1
314	1	2	2	4	5	1	2	2	2	2	2	1	1	1	2	4	4	2	2	2	2	1	2	2
315	1	2	2	5	5	1	2	1	2	2	2	1	1	1	2	2	4	2	2	1	4	4	3	4
316	1	1	2	4	5	1	2	1	1	1	1	2	2	2	2	2	2	2	2	2	1	2	2	2
317	1	1	3	4	4	1	2	2	2	2	2	3	3	3	2	2	2	2	2	2	2	1	2	2
318	1	1	2	5	5	2	1	2	2	1	1	2	2	2	2	2	2	2	2	2	2	2	2	2
319	1	2	2	5	5	1	2	1	1	1	1	1	1	1	1	1	1	1	1	1	2	3	1	1
320	1	2	2	4	5	1	2	1	1	1	1	2	1	2	2	2	4	2	2	2	2	2	1	1
321	1	2	2	5	4	1	2	1	1	1	1	2	2	2	1	1	1	1	1	2	1	1	1	1
322	1	2	2	4	5	1	2	1	2	2	2	1	2	1	1	2	2	2	1	2	2	2	2	2
Supplemenatary data 2. The questionnaire details of each patient in the empirical investigation of the digital mask.
In the column named “independent", "1" for filling the questionnaire independently, "2" for filling the questionnaire with the help of the guardian;
In the column named “gender", "1" for male, "2" for female;
In the column named “age", "1" for <=20-year-old, "2" for >20-year-old and <=30-year-old, "3" for >30-year-old and <=40-year-old; "4" for >40-year-old and <=50-year-old, "5" for >50-year-old;
In the column named “education level", "1" for no schooling or pre-primary education, "2" for primary education or lower secondary education, "3" for upper secondary education or post-secondary non-tertiary education; "4" for first stage of tertiary education, "5" for second stage of tertiary;
In the column named “experience of using smartphones", "1" for <=1 year, "2" for >1 years and <=3 years, "3" for >3 years and <=5 years; "4" for >5 years and <=7 years, "5" for >7 years;
In the column named “frequency of visiting a hospital per year", "1" for once, "2" for 2-4 times, "3" for 4-5 times; "4" for 6-7 times, "5" for >7 times;
In the column named “whether have a disease with facial signs", "1" for yes, "2" for no;
In the column named “experience of using digital medicine", "1" for <=1 year, "2" for >1 years and <=4 years, "3" for >4 years and <=7 years; "4" for >7 years and <=10 years, "5" for >10 years;
For the questions to validate the acceptability of DM to patients,"1" for strongly agree, "2" for agree, “3” for neutral, “4” for disagree, “5” for strongly disagree.
